# Supplementary material for: B3Pred: A Random-Forest-Based Method for Predicting and Designing Blood–Brain Barrier Penetrating Peptides
Source: Pharmaceutics. 2021 Aug 11;13(8):1237. doi: 10.3390/pharmaceutics13081237 (PMC8399279; doi:10.3390/pharmaceutics13081237)
Supplement: Supplementary file 1 [file pharmaceutics-13-01237-s001.zip]

Archive with 1 entries (1 files):
- pharmaceutics-1271802-supplementary.xlsx
