# Supplementary material for: B3Pred: A Random-Forest-Based Method for Predicting and Designing Blood–Brain Barrier Penetrating Peptides
Source: Pharmaceutics. 2021 Aug 11;13(8):1237. doi: 10.3390/pharmaceutics13081237 (PMC8399279; doi:10.3390/pharmaceutics13081237)
Supplement: Supplementary file 1 [file pharmaceutics-13-01237-s001.zip › pharmaceutics-1271802-supplementary.xlsx]

## Sheet: 9189_Features
Supplementary Table S1: Description of all the 9189 features calculated using composition based module of Pfeature
S.No.	Features	Description
1	AAC_A	Amino acid composition of Alanine
2	AAC_C	Amino acid composition of Cysteine
3	AAC_D	Amino acid composition of Aspartic Acid
4	AAC_E	Amino acid composition of Glutamic Acid
5	AAC_F	Amino acid composition of Phenylalanine
6	AAC_G	Amino acid composition of Glycine
7	AAC_H	Amino acid composition of Histidine
8	AAC_I	Amino acid composition of Isoleucine
9	AAC_K	Amino acid composition of Lysine
10	AAC_L	Amino acid composition of Leucine
11	AAC_M	Amino acid composition of Methionine
12	AAC_N	Amino acid composition of Asparagine
13	AAC_P	Amino acid composition of Proline
14	AAC_Q	Amino acid composition of Glutamine
15	AAC_R	Amino acid composition of Arginine
16	AAC_S	Amino acid composition of Serine
17	AAC_T	Amino acid composition of Threonine
18	AAC_V	Amino acid composition of Valine
19	AAC_W	Amino acid composition of Tryptophan
20	AAC_Y	Amino acid composition of Tyrosine
21	DPC1_AA	Composition of Alanine-Alanine dipeptide with order 1
22	DPC1_AC	Composition of Alanine-Cysteine dipeptide with order 1
23	DPC1_AD	Composition of Alanine-Aspartic Acid dipeptide with order 1
24	DPC1_AE	Composition of Alanine-Glutamic Acid dipeptide with order 1
25	DPC1_AF	Composition of Alanine-Phenylalanine dipeptide with order 1
26	DPC1_AG	Composition of Alanine-Glycine dipeptide with order 1
27	DPC1_AH	Composition of Alanine-Histidine dipeptide with order 1
28	DPC1_AI	Composition of Alanine-Isoleucine dipeptide with order 1
29	DPC1_AK	Composition of Alanine-Lysine dipeptide with order 1
30	DPC1_AL	Composition of Alanine-Leucine dipeptide with order 1
31	DPC1_AM	Composition of Alanine-Methionine dipeptide with order 1
32	DPC1_AN	Composition of Alanine-Asparagine dipeptide with order 1
33	DPC1_AP	Composition of Alanine-Proline dipeptide with order 1
34	DPC1_AQ	Composition of Alanine-Glutamine dipeptide with order 1
35	DPC1_AR	Composition of Alanine-Arginine dipeptide with order 1
36	DPC1_AS	Composition of Alanine-Serine dipeptide with order 1
37	DPC1_AT	Composition of Alanine-Threonine dipeptide with order 1
38	DPC1_AV	Composition of Alanine-Valine dipeptide with order 1
39	DPC1_AW	Composition of Alanine-Tryptophan dipeptide with order 1
40	DPC1_AY	Composition of Alanine-Tyrosine dipeptide with order 1
41	DPC1_CA	Composition of Cysteine-Alanine dipeptide with order 1
42	DPC1_CC	Composition of Cysteine-Cysteine dipeptide with order 1
43	DPC1_CD	Composition of Cysteine-Aspartic Acid dipeptide with order 1
44	DPC1_CE	Composition of Cysteine-Glutamic Acid dipeptide with order 1
45	DPC1_CF	Composition of Cysteine-Phenylalanine dipeptide with order 1
46	DPC1_CG	Composition of Cysteine-Glycine dipeptide with order 1
47	DPC1_CH	Composition of Cysteine-Histidine dipeptide with order 1
48	DPC1_CI	Composition of Cysteine-Isoleucine dipeptide with order 1
49	DPC1_CK	Composition of Cysteine-Lysine dipeptide with order 1
50	DPC1_CL	Composition of Cysteine-Leucine dipeptide with order 1
51	DPC1_CM	Composition of Cysteine-Methionine dipeptide with order 1
52	DPC1_CN	Composition of Cysteine-Asparagine dipeptide with order 1
53	DPC1_CP	Composition of Cysteine-Proline dipeptide with order 1
54	DPC1_CQ	Composition of Cysteine-Glutamine dipeptide with order 1
55	DPC1_CR	Composition of Cysteine-Arginine dipeptide with order 1
56	DPC1_CS	Composition of Cysteine-Serine dipeptide with order 1
57	DPC1_CT	Composition of Cysteine-Threonine dipeptide with order 1
58	DPC1_CV	Composition of Cysteine-Valine dipeptide with order 1
59	DPC1_CW	Composition of Cysteine-Tryptophan dipeptide with order 1
60	DPC1_CY	Composition of Cysteine-Tyrosine dipeptide with order 1
61	DPC1_DA	Composition of Aspartic Acid-Alanine dipeptide with order 1
62	DPC1_DC	Composition of Aspartic Acid-Cysteine dipeptide with order 1
63	DPC1_DD	Composition of Aspartic Acid-Aspartic Acid dipeptide with order 1
64	DPC1_DE	Composition of Aspartic Acid-Glutamic Acid dipeptide with order 1
65	DPC1_DF	Composition of Aspartic Acid-Phenylalanine dipeptide with order 1
66	DPC1_DG	Composition of Aspartic Acid-Glycine dipeptide with order 1
67	DPC1_DH	Composition of Aspartic Acid-Histidine dipeptide with order 1
68	DPC1_DI	Composition of Aspartic Acid-Isoleucine dipeptide with order 1
69	DPC1_DK	Composition of Aspartic Acid-Lysine dipeptide with order 1
70	DPC1_DL	Composition of Aspartic Acid-Leucine dipeptide with order 1
71	DPC1_DM	Composition of Aspartic Acid-Methionine dipeptide with order 1
72	DPC1_DN	Composition of Aspartic Acid-Asparagine dipeptide with order 1
73	DPC1_DP	Composition of Aspartic Acid-Proline dipeptide with order 1
74	DPC1_DQ	Composition of Aspartic Acid-Glutamine dipeptide with order 1
75	DPC1_DR	Composition of Aspartic Acid-Arginine dipeptide with order 1
76	DPC1_DS	Composition of Aspartic Acid-Serine dipeptide with order 1
77	DPC1_DT	Composition of Aspartic Acid-Threonine dipeptide with order 1
78	DPC1_DV	Composition of Aspartic Acid-Valine dipeptide with order 1
79	DPC1_DW	Composition of Aspartic Acid-Tryptophan dipeptide with order 1
80	DPC1_DY	Composition of Aspartic Acid-Tyrosine dipeptide with order 1
81	DPC1_EA	Composition of Glutamic Acid-Alanine dipeptide with order 1
82	DPC1_EC	Composition of Glutamic Acid-Cysteine dipeptide with order 1
83	DPC1_ED	Composition of Glutamic Acid-Aspartic Acid dipeptide with order 1
84	DPC1_EE	Composition of Glutamic Acid-Glutamic Acid dipeptide with order 1
85	DPC1_EF	Composition of Glutamic Acid-Phenylalanine dipeptide with order 1
86	DPC1_EG	Composition of Glutamic Acid-Glycine dipeptide with order 1
87	DPC1_EH	Composition of Glutamic Acid-Histidine dipeptide with order 1
88	DPC1_EI	Composition of Glutamic Acid-Isoleucine dipeptide with order 1
89	DPC1_EK	Composition of Glutamic Acid-Lysine dipeptide with order 1
90	DPC1_EL	Composition of Glutamic Acid-Leucine dipeptide with order 1
91	DPC1_EM	Composition of Glutamic Acid-Methionine dipeptide with order 1
92	DPC1_EN	Composition of Glutamic Acid-Asparagine dipeptide with order 1
93	DPC1_EP	Composition of Glutamic Acid-Proline dipeptide with order 1
94	DPC1_EQ	Composition of Glutamic Acid-Glutamine dipeptide with order 1
95	DPC1_ER	Composition of Glutamic Acid-Arginine dipeptide with order 1
96	DPC1_ES	Composition of Glutamic Acid-Serine dipeptide with order 1
97	DPC1_ET	Composition of Glutamic Acid-Threonine dipeptide with order 1
98	DPC1_EV	Composition of Glutamic Acid-Valine dipeptide with order 1
99	DPC1_EW	Composition of Glutamic Acid-Tryptophan dipeptide with order 1
100	DPC1_EY	Composition of Glutamic Acid-Tyrosine dipeptide with order 1
101	DPC1_FA	Composition of Phenylalanine-Alanine dipeptide with order 1
102	DPC1_FC	Composition of Phenylalanine-Cysteine dipeptide with order 1
103	DPC1_FD	Composition of Phenylalanine-Aspartic Acid dipeptide with order 1
104	DPC1_FE	Composition of Phenylalanine-Glutamic Acid dipeptide with order 1
105	DPC1_FF	Composition of Phenylalanine-Phenylalanine dipeptide with order 1
106	DPC1_FG	Composition of Phenylalanine-Glycine dipeptide with order 1
107	DPC1_FH	Composition of Phenylalanine-Histidine dipeptide with order 1
108	DPC1_FI	Composition of Phenylalanine-Isoleucine dipeptide with order 1
109	DPC1_FK	Composition of Phenylalanine-Lysine dipeptide with order 1
110	DPC1_FL	Composition of Phenylalanine-Leucine dipeptide with order 1
111	DPC1_FM	Composition of Phenylalanine-Methionine dipeptide with order 1
112	DPC1_FN	Composition of Phenylalanine-Asparagine dipeptide with order 1
113	DPC1_FP	Composition of Phenylalanine-Proline dipeptide with order 1
114	DPC1_FQ	Composition of Phenylalanine-Glutamine dipeptide with order 1
115	DPC1_FR	Composition of Phenylalanine-Arginine dipeptide with order 1
116	DPC1_FS	Composition of Phenylalanine-Serine dipeptide with order 1
117	DPC1_FT	Composition of Phenylalanine-Threonine dipeptide with order 1
118	DPC1_FV	Composition of Phenylalanine-Valine dipeptide with order 1
119	DPC1_FW	Composition of Phenylalanine-Tryptophan dipeptide with order 1
120	DPC1_FY	Composition of Phenylalanine-Tyrosine dipeptide with order 1
121	DPC1_GA	Composition of Glycine-Alanine dipeptide with order 1
122	DPC1_GC	Composition of Glycine-Cysteine dipeptide with order 1
123	DPC1_GD	Composition of Glycine-Aspartic Acid dipeptide with order 1
124	DPC1_GE	Composition of Glycine-Glutamic Acid dipeptide with order 1
125	DPC1_GF	Composition of Glycine-Phenylalanine dipeptide with order 1
126	DPC1_GG	Composition of Glycine-Glycine dipeptide with order 1
127	DPC1_GH	Composition of Glycine-Histidine dipeptide with order 1
128	DPC1_GI	Composition of Glycine-Isoleucine dipeptide with order 1
129	DPC1_GK	Composition of Glycine-Lysine dipeptide with order 1
130	DPC1_GL	Composition of Glycine-Leucine dipeptide with order 1
131	DPC1_GM	Composition of Glycine-Methionine dipeptide with order 1
132	DPC1_GN	Composition of Glycine-Asparagine dipeptide with order 1
133	DPC1_GP	Composition of Glycine-Proline dipeptide with order 1
134	DPC1_GQ	Composition of Glycine-Glutamine dipeptide with order 1
135	DPC1_GR	Composition of Glycine-Arginine dipeptide with order 1
136	DPC1_GS	Composition of Glycine-Serine dipeptide with order 1
137	DPC1_GT	Composition of Glycine-Threonine dipeptide with order 1
138	DPC1_GV	Composition of Glycine-Valine dipeptide with order 1
139	DPC1_GW	Composition of Glycine-Tryptophan dipeptide with order 1
140	DPC1_GY	Composition of Glycine-Tyrosine dipeptide with order 1
141	DPC1_HA	Composition of Histidine-Alanine dipeptide with order 1
142	DPC1_HC	Composition of Histidine-Cysteine dipeptide with order 1
143	DPC1_HD	Composition of Histidine-Aspartic Acid dipeptide with order 1
144	DPC1_HE	Composition of Histidine-Glutamic Acid dipeptide with order 1
145	DPC1_HF	Composition of Histidine-Phenylalanine dipeptide with order 1
146	DPC1_HG	Composition of Histidine-Glycine dipeptide with order 1
147	DPC1_HH	Composition of Histidine-Histidine dipeptide with order 1
148	DPC1_HI	Composition of Histidine-Isoleucine dipeptide with order 1
149	DPC1_HK	Composition of Histidine-Lysine dipeptide with order 1
150	DPC1_HL	Composition of Histidine-Leucine dipeptide with order 1
151	DPC1_HM	Composition of Histidine-Methionine dipeptide with order 1
152	DPC1_HN	Composition of Histidine-Asparagine dipeptide with order 1
153	DPC1_HP	Composition of Histidine-Proline dipeptide with order 1
154	DPC1_HQ	Composition of Histidine-Glutamine dipeptide with order 1
155	DPC1_HR	Composition of Histidine-Arginine dipeptide with order 1
156	DPC1_HS	Composition of Histidine-Serine dipeptide with order 1
157	DPC1_HT	Composition of Histidine-Threonine dipeptide with order 1
158	DPC1_HV	Composition of Histidine-Valine dipeptide with order 1
159	DPC1_HW	Composition of Histidine-Tryptophan dipeptide with order 1
160	DPC1_HY	Composition of Histidine-Tyrosine dipeptide with order 1
161	DPC1_IA	Composition of Isoleucine-Alanine dipeptide with order 1
162	DPC1_IC	Composition of Isoleucine-Cysteine dipeptide with order 1
163	DPC1_ID	Composition of Isoleucine-Aspartic Acid dipeptide with order 1
164	DPC1_IE	Composition of Isoleucine-Glutamic Acid dipeptide with order 1
165	DPC1_IF	Composition of Isoleucine-Phenylalanine dipeptide with order 1
166	DPC1_IG	Composition of Isoleucine-Glycine dipeptide with order 1
167	DPC1_IH	Composition of Isoleucine-Histidine dipeptide with order 1
168	DPC1_II	Composition of Isoleucine-Isoleucine dipeptide with order 1
169	DPC1_IK	Composition of Isoleucine-Lysine dipeptide with order 1
170	DPC1_IL	Composition of Isoleucine-Leucine dipeptide with order 1
171	DPC1_IM	Composition of Isoleucine-Methionine dipeptide with order 1
172	DPC1_IN	Composition of Isoleucine-Asparagine dipeptide with order 1
173	DPC1_IP	Composition of Isoleucine-Proline dipeptide with order 1
174	DPC1_IQ	Composition of Isoleucine-Glutamine dipeptide with order 1
175	DPC1_IR	Composition of Isoleucine-Arginine dipeptide with order 1
176	DPC1_IS	Composition of Isoleucine-Serine dipeptide with order 1
177	DPC1_IT	Composition of Isoleucine-Threonine dipeptide with order 1
178	DPC1_IV	Composition of Isoleucine-Valine dipeptide with order 1
179	DPC1_IW	Composition of Isoleucine-Tryptophan dipeptide with order 1
180	DPC1_IY	Composition of Isoleucine-Tyrosine dipeptide with order 1
181	DPC1_KA	Composition of Lysine-Alanine dipeptide with order 1
182	DPC1_KC	Composition of Lysine-Cysteine dipeptide with order 1
183	DPC1_KD	Composition of Lysine-Aspartic Acid dipeptide with order 1
184	DPC1_KE	Composition of Lysine-Glutamic Acid dipeptide with order 1
185	DPC1_KF	Composition of Lysine-Phenylalanine dipeptide with order 1
186	DPC1_KG	Composition of Lysine-Glycine dipeptide with order 1
187	DPC1_KH	Composition of Lysine-Histidine dipeptide with order 1
188	DPC1_KI	Composition of Lysine-Isoleucine dipeptide with order 1
189	DPC1_KK	Composition of Lysine-Lysine dipeptide with order 1
190	DPC1_KL	Composition of Lysine-Leucine dipeptide with order 1
191	DPC1_KM	Composition of Lysine-Methionine dipeptide with order 1
192	DPC1_KN	Composition of Lysine-Asparagine dipeptide with order 1
193	DPC1_KP	Composition of Lysine-Proline dipeptide with order 1
194	DPC1_KQ	Composition of Lysine-Glutamine dipeptide with order 1
195	DPC1_KR	Composition of Lysine-Arginine dipeptide with order 1
196	DPC1_KS	Composition of Lysine-Serine dipeptide with order 1
197	DPC1_KT	Composition of Lysine-Threonine dipeptide with order 1
198	DPC1_KV	Composition of Lysine-Valine dipeptide with order 1
199	DPC1_KW	Composition of Lysine-Tryptophan dipeptide with order 1
200	DPC1_KY	Composition of Lysine-Tyrosine dipeptide with order 1
201	DPC1_LA	Composition of Leucine-Alanine dipeptide with order 1
202	DPC1_LC	Composition of Leucine-Cysteine dipeptide with order 1
203	DPC1_LD	Composition of Leucine-Aspartic Acid dipeptide with order 1
204	DPC1_LE	Composition of Leucine-Glutamic Acid dipeptide with order 1
205	DPC1_LF	Composition of Leucine-Phenylalanine dipeptide with order 1
206	DPC1_LG	Composition of Leucine-Glycine dipeptide with order 1
207	DPC1_LH	Composition of Leucine-Histidine dipeptide with order 1
208	DPC1_LI	Composition of Leucine-Isoleucine dipeptide with order 1
209	DPC1_LK	Composition of Leucine-Lysine dipeptide with order 1
210	DPC1_LL	Composition of Leucine-Leucine dipeptide with order 1
211	DPC1_LM	Composition of Leucine-Methionine dipeptide with order 1
212	DPC1_LN	Composition of Leucine-Asparagine dipeptide with order 1
213	DPC1_LP	Composition of Leucine-Proline dipeptide with order 1
214	DPC1_LQ	Composition of Leucine-Glutamine dipeptide with order 1
215	DPC1_LR	Composition of Leucine-Arginine dipeptide with order 1
216	DPC1_LS	Composition of Leucine-Serine dipeptide with order 1
217	DPC1_LT	Composition of Leucine-Threonine dipeptide with order 1
218	DPC1_LV	Composition of Leucine-Valine dipeptide with order 1
219	DPC1_LW	Composition of Leucine-Tryptophan dipeptide with order 1
220	DPC1_LY	Composition of Leucine-Tyrosine dipeptide with order 1
221	DPC1_MA	Composition of Methionine-Alanine dipeptide with order 1
222	DPC1_MC	Composition of Methionine-Cysteine dipeptide with order 1
223	DPC1_MD	Composition of Methionine-Aspartic Acid dipeptide with order 1
224	DPC1_ME	Composition of Methionine-Glutamic Acid dipeptide with order 1
225	DPC1_MF	Composition of Methionine-Phenylalanine dipeptide with order 1
226	DPC1_MG	Composition of Methionine-Glycine dipeptide with order 1
227	DPC1_MH	Composition of Methionine-Histidine dipeptide with order 1
228	DPC1_MI	Composition of Methionine-Isoleucine dipeptide with order 1
229	DPC1_MK	Composition of Methionine-Lysine dipeptide with order 1
230	DPC1_ML	Composition of Methionine-Leucine dipeptide with order 1
231	DPC1_MM	Composition of Methionine-Methionine dipeptide with order 1
232	DPC1_MN	Composition of Methionine-Asparagine dipeptide with order 1
233	DPC1_MP	Composition of Methionine-Proline dipeptide with order 1
234	DPC1_MQ	Composition of Methionine-Glutamine dipeptide with order 1
235	DPC1_MR	Composition of Methionine-Arginine dipeptide with order 1
236	DPC1_MS	Composition of Methionine-Serine dipeptide with order 1
237	DPC1_MT	Composition of Methionine-Threonine dipeptide with order 1
238	DPC1_MV	Composition of Methionine-Valine dipeptide with order 1
239	DPC1_MW	Composition of Methionine-Tryptophan dipeptide with order 1
240	DPC1_MY	Composition of Methionine-Tyrosine dipeptide with order 1
241	DPC1_NA	Composition of Asparagine-Alanine dipeptide with order 1
242	DPC1_NC	Composition of Asparagine-Cysteine dipeptide with order 1
243	DPC1_ND	Composition of Asparagine-Aspartic Acid dipeptide with order 1
244	DPC1_NE	Composition of Asparagine-Glutamic Acid dipeptide with order 1
245	DPC1_NF	Composition of Asparagine-Phenylalanine dipeptide with order 1
246	DPC1_NG	Composition of Asparagine-Glycine dipeptide with order 1
247	DPC1_NH	Composition of Asparagine-Histidine dipeptide with order 1
248	DPC1_NI	Composition of Asparagine-Isoleucine dipeptide with order 1
249	DPC1_NK	Composition of Asparagine-Lysine dipeptide with order 1
250	DPC1_NL	Composition of Asparagine-Leucine dipeptide with order 1
251	DPC1_NM	Composition of Asparagine-Methionine dipeptide with order 1
252	DPC1_NN	Composition of Asparagine-Asparagine dipeptide with order 1
253	DPC1_NP	Composition of Asparagine-Proline dipeptide with order 1
254	DPC1_NQ	Composition of Asparagine-Glutamine dipeptide with order 1
255	DPC1_NR	Composition of Asparagine-Arginine dipeptide with order 1
256	DPC1_NS	Composition of Asparagine-Serine dipeptide with order 1
257	DPC1_NT	Composition of Asparagine-Threonine dipeptide with order 1
258	DPC1_NV	Composition of Asparagine-Valine dipeptide with order 1
259	DPC1_NW	Composition of Asparagine-Tryptophan dipeptide with order 1
260	DPC1_NY	Composition of Asparagine-Tyrosine dipeptide with order 1
261	DPC1_PA	Composition of Proline-Alanine dipeptide with order 1
262	DPC1_PC	Composition of Proline-Cysteine dipeptide with order 1
263	DPC1_PD	Composition of Proline-Aspartic Acid dipeptide with order 1
264	DPC1_PE	Composition of Proline-Glutamic Acid dipeptide with order 1
265	DPC1_PF	Composition of Proline-Phenylalanine dipeptide with order 1
266	DPC1_PG	Composition of Proline-Glycine dipeptide with order 1
267	DPC1_PH	Composition of Proline-Histidine dipeptide with order 1
268	DPC1_PI	Composition of Proline-Isoleucine dipeptide with order 1
269	DPC1_PK	Composition of Proline-Lysine dipeptide with order 1
270	DPC1_PL	Composition of Proline-Leucine dipeptide with order 1
271	DPC1_PM	Composition of Proline-Methionine dipeptide with order 1
272	DPC1_PN	Composition of Proline-Asparagine dipeptide with order 1
273	DPC1_PP	Composition of Proline-Proline dipeptide with order 1
274	DPC1_PQ	Composition of Proline-Glutamine dipeptide with order 1
275	DPC1_PR	Composition of Proline-Arginine dipeptide with order 1
276	DPC1_PS	Composition of Proline-Serine dipeptide with order 1
277	DPC1_PT	Composition of Proline-Threonine dipeptide with order 1
278	DPC1_PV	Composition of Proline-Valine dipeptide with order 1
279	DPC1_PW	Composition of Proline-Tryptophan dipeptide with order 1
280	DPC1_PY	Composition of Proline-Tyrosine dipeptide with order 1
281	DPC1_QA	Composition of Glutamine-Alanine dipeptide with order 1
282	DPC1_QC	Composition of Glutamine-Cysteine dipeptide with order 1
283	DPC1_QD	Composition of Glutamine-Aspartic Acid dipeptide with order 1
284	DPC1_QE	Composition of Glutamine-Glutamic Acid dipeptide with order 1
285	DPC1_QF	Composition of Glutamine-Phenylalanine dipeptide with order 1
286	DPC1_QG	Composition of Glutamine-Glycine dipeptide with order 1
287	DPC1_QH	Composition of Glutamine-Histidine dipeptide with order 1
288	DPC1_QI	Composition of Glutamine-Isoleucine dipeptide with order 1
289	DPC1_QK	Composition of Glutamine-Lysine dipeptide with order 1
290	DPC1_QL	Composition of Glutamine-Leucine dipeptide with order 1
291	DPC1_QM	Composition of Glutamine-Methionine dipeptide with order 1
292	DPC1_QN	Composition of Glutamine-Asparagine dipeptide with order 1
293	DPC1_QP	Composition of Glutamine-Proline dipeptide with order 1
294	DPC1_QQ	Composition of Glutamine-Glutamine dipeptide with order 1
295	DPC1_QR	Composition of Glutamine-Arginine dipeptide with order 1
296	DPC1_QS	Composition of Glutamine-Serine dipeptide with order 1
297	DPC1_QT	Composition of Glutamine-Threonine dipeptide with order 1
298	DPC1_QV	Composition of Glutamine-Valine dipeptide with order 1
299	DPC1_QW	Composition of Glutamine-Tryptophan dipeptide with order 1
300	DPC1_QY	Composition of Glutamine-Tyrosine dipeptide with order 1
301	DPC1_RA	Composition of Arginine-Alanine dipeptide with order 1
302	DPC1_RC	Composition of Arginine-Cysteine dipeptide with order 1
303	DPC1_RD	Composition of Arginine-Aspartic Acid dipeptide with order 1
304	DPC1_RE	Composition of Arginine-Glutamic Acid dipeptide with order 1
305	DPC1_RF	Composition of Arginine-Phenylalanine dipeptide with order 1
306	DPC1_RG	Composition of Arginine-Glycine dipeptide with order 1
307	DPC1_RH	Composition of Arginine-Histidine dipeptide with order 1
308	DPC1_RI	Composition of Arginine-Isoleucine dipeptide with order 1
309	DPC1_RK	Composition of Arginine-Lysine dipeptide with order 1
310	DPC1_RL	Composition of Arginine-Leucine dipeptide with order 1
311	DPC1_RM	Composition of Arginine-Methionine dipeptide with order 1
312	DPC1_RN	Composition of Arginine-Asparagine dipeptide with order 1
313	DPC1_RP	Composition of Arginine-Proline dipeptide with order 1
314	DPC1_RQ	Composition of Arginine-Glutamine dipeptide with order 1
315	DPC1_RR	Composition of Arginine-Arginine dipeptide with order 1
316	DPC1_RS	Composition of Arginine-Serine dipeptide with order 1
317	DPC1_RT	Composition of Arginine-Threonine dipeptide with order 1
318	DPC1_RV	Composition of Arginine-Valine dipeptide with order 1
319	DPC1_RW	Composition of Arginine-Tryptophan dipeptide with order 1
320	DPC1_RY	Composition of Arginine-Tyrosine dipeptide with order 1
321	DPC1_SA	Composition of Serine-Alanine dipeptide with order 1
322	DPC1_SC	Composition of Serine-Cysteine dipeptide with order 1
323	DPC1_SD	Composition of Serine-Aspartic Acid dipeptide with order 1
324	DPC1_SE	Composition of Serine-Glutamic Acid dipeptide with order 1
325	DPC1_SF	Composition of Serine-Phenylalanine dipeptide with order 1
326	DPC1_SG	Composition of Serine-Glycine dipeptide with order 1
327	DPC1_SH	Composition of Serine-Histidine dipeptide with order 1
328	DPC1_SI	Composition of Serine-Isoleucine dipeptide with order 1
329	DPC1_SK	Composition of Serine-Lysine dipeptide with order 1
330	DPC1_SL	Composition of Serine-Leucine dipeptide with order 1
331	DPC1_SM	Composition of Serine-Methionine dipeptide with order 1
332	DPC1_SN	Composition of Serine-Asparagine dipeptide with order 1
333	DPC1_SP	Composition of Serine-Proline dipeptide with order 1
334	DPC1_SQ	Composition of Serine-Glutamine dipeptide with order 1
335	DPC1_SR	Composition of Serine-Arginine dipeptide with order 1
336	DPC1_SS	Composition of Serine-Serine dipeptide with order 1
337	DPC1_ST	Composition of Serine-Threonine dipeptide with order 1
338	DPC1_SV	Composition of Serine-Valine dipeptide with order 1
339	DPC1_SW	Composition of Serine-Tryptophan dipeptide with order 1
340	DPC1_SY	Composition of Serine-Tyrosine dipeptide with order 1
341	DPC1_TA	Composition of Threonine-Alanine dipeptide with order 1
342	DPC1_TC	Composition of Threonine-Cysteine dipeptide with order 1
343	DPC1_TD	Composition of Threonine-Aspartic Acid dipeptide with order 1
344	DPC1_TE	Composition of Threonine-Glutamic Acid dipeptide with order 1
345	DPC1_TF	Composition of Threonine-Phenylalanine dipeptide with order 1
346	DPC1_TG	Composition of Threonine-Glycine dipeptide with order 1
347	DPC1_TH	Composition of Threonine-Histidine dipeptide with order 1
348	DPC1_TI	Composition of Threonine-Isoleucine dipeptide with order 1
349	DPC1_TK	Composition of Threonine-Lysine dipeptide with order 1
350	DPC1_TL	Composition of Threonine-Leucine dipeptide with order 1
351	DPC1_TM	Composition of Threonine-Methionine dipeptide with order 1
352	DPC1_TN	Composition of Threonine-Asparagine dipeptide with order 1
353	DPC1_TP	Composition of Threonine-Proline dipeptide with order 1
354	DPC1_TQ	Composition of Threonine-Glutamine dipeptide with order 1
355	DPC1_TR	Composition of Threonine-Arginine dipeptide with order 1
356	DPC1_TS	Composition of Threonine-Serine dipeptide with order 1
357	DPC1_TT	Composition of Threonine-Threonine dipeptide with order 1
358	DPC1_TV	Composition of Threonine-Valine dipeptide with order 1
359	DPC1_TW	Composition of Threonine-Tryptophan dipeptide with order 1
360	DPC1_TY	Composition of Threonine-Tyrosine dipeptide with order 1
361	DPC1_VA	Composition of Valine-Alanine dipeptide with order 1
362	DPC1_VC	Composition of Valine-Cysteine dipeptide with order 1
363	DPC1_VD	Composition of Valine-Aspartic Acid dipeptide with order 1
364	DPC1_VE	Composition of Valine-Glutamic Acid dipeptide with order 1
365	DPC1_VF	Composition of Valine-Phenylalanine dipeptide with order 1
366	DPC1_VG	Composition of Valine-Glycine dipeptide with order 1
367	DPC1_VH	Composition of Valine-Histidine dipeptide with order 1
368	DPC1_VI	Composition of Valine-Isoleucine dipeptide with order 1
369	DPC1_VK	Composition of Valine-Lysine dipeptide with order 1
370	DPC1_VL	Composition of Valine-Leucine dipeptide with order 1
371	DPC1_VM	Composition of Valine-Methionine dipeptide with order 1
372	DPC1_VN	Composition of Valine-Asparagine dipeptide with order 1
373	DPC1_VP	Composition of Valine-Proline dipeptide with order 1
374	DPC1_VQ	Composition of Valine-Glutamine dipeptide with order 1
375	DPC1_VR	Composition of Valine-Arginine dipeptide with order 1
376	DPC1_VS	Composition of Valine-Serine dipeptide with order 1
377	DPC1_VT	Composition of Valine-Threonine dipeptide with order 1
378	DPC1_VV	Composition of Valine-Valine dipeptide with order 1
379	DPC1_VW	Composition of Valine-Tryptophan dipeptide with order 1
380	DPC1_VY	Composition of Valine-Tyrosine dipeptide with order 1
381	DPC1_WA	Composition of Tryptophan-Alanine dipeptide with order 1
382	DPC1_WC	Composition of Tryptophan-Cysteine dipeptide with order 1
383	DPC1_WD	Composition of Tryptophan-Aspartic Acid dipeptide with order 1
384	DPC1_WE	Composition of Tryptophan-Glutamic Acid dipeptide with order 1
385	DPC1_WF	Composition of Tryptophan-Phenylalanine dipeptide with order 1
386	DPC1_WG	Composition of Tryptophan-Glycine dipeptide with order 1
387	DPC1_WH	Composition of Tryptophan-Histidine dipeptide with order 1
388	DPC1_WI	Composition of Tryptophan-Isoleucine dipeptide with order 1
389	DPC1_WK	Composition of Tryptophan-Lysine dipeptide with order 1
390	DPC1_WL	Composition of Tryptophan-Leucine dipeptide with order 1
391	DPC1_WM	Composition of Tryptophan-Methionine dipeptide with order 1
392	DPC1_WN	Composition of Tryptophan-Asparagine dipeptide with order 1
393	DPC1_WP	Composition of Tryptophan-Proline dipeptide with order 1
394	DPC1_WQ	Composition of Tryptophan-Glutamine dipeptide with order 1
395	DPC1_WR	Composition of Tryptophan-Arginine dipeptide with order 1
396	DPC1_WS	Composition of Tryptophan-Serine dipeptide with order 1
397	DPC1_WT	Composition of Tryptophan-Threonine dipeptide with order 1
398	DPC1_WV	Composition of Tryptophan-Valine dipeptide with order 1
399	DPC1_WW	Composition of Tryptophan-Tryptophan dipeptide with order 1
400	DPC1_WY	Composition of Tryptophan-Tyrosine dipeptide with order 1
401	DPC1_YA	Composition of Tyrosine-Alanine dipeptide with order 1
402	DPC1_YC	Composition of Tyrosine-Cysteine dipeptide with order 1
403	DPC1_YD	Composition of Tyrosine-Aspartic Acid dipeptide with order 1
404	DPC1_YE	Composition of Tyrosine-Glutamic Acid dipeptide with order 1
405	DPC1_YF	Composition of Tyrosine-Phenylalanine dipeptide with order 1
406	DPC1_YG	Composition of Tyrosine-Glycine dipeptide with order 1
407	DPC1_YH	Composition of Tyrosine-Histidine dipeptide with order 1
408	DPC1_YI	Composition of Tyrosine-Isoleucine dipeptide with order 1
409	DPC1_YK	Composition of Tyrosine-Lysine dipeptide with order 1
410	DPC1_YL	Composition of Tyrosine-Leucine dipeptide with order 1
411	DPC1_YM	Composition of Tyrosine-Methionine dipeptide with order 1
412	DPC1_YN	Composition of Tyrosine-Asparagine dipeptide with order 1
413	DPC1_YP	Composition of Tyrosine-Proline dipeptide with order 1
414	DPC1_YQ	Composition of Tyrosine-Glutamine dipeptide with order 1
415	DPC1_YR	Composition of Tyrosine-Arginine dipeptide with order 1
416	DPC1_YS	Composition of Tyrosine-Serine dipeptide with order 1
417	DPC1_YT	Composition of Tyrosine-Threonine dipeptide with order 1
418	DPC1_YV	Composition of Tyrosine-Valine dipeptide with order 1
419	DPC1_YW	Composition of Tyrosine-Tryptophan dipeptide with order 1
420	DPC1_YY	Composition of Tyrosine-Tyrosine dipeptide with order 1
421	TPC_AAA	Composition of Alanine-Alanine-Alanine tripeptide
422	TPC_AAC	Composition of Alanine-Alanine-Cysteine tripeptide
423	TPC_AAD	Composition of Alanine-Alanine-Aspartic Acid tripeptide
424	TPC_AAE	Composition of Alanine-Alanine-Glutamic Acid tripeptide
425	TPC_AAF	Composition of Alanine-Alanine-Phenylalanine tripeptide
426	TPC_AAG	Composition of Alanine-Alanine-Glycine tripeptide
427	TPC_AAH	Composition of Alanine-Alanine-Histidine tripeptide
428	TPC_AAI	Composition of Alanine-Alanine-Isoleucine tripeptide
429	TPC_AAK	Composition of Alanine-Alanine-Lysine tripeptide
430	TPC_AAL	Composition of Alanine-Alanine-Leucine tripeptide
431	TPC_AAM	Composition of Alanine-Alanine-Methionine tripeptide
432	TPC_AAN	Composition of Alanine-Alanine-Asparagine tripeptide
433	TPC_AAP	Composition of Alanine-Alanine-Proline tripeptide
434	TPC_AAQ	Composition of Alanine-Alanine-Glutamine tripeptide
435	TPC_AAR	Composition of Alanine-Alanine-Arginine tripeptide
436	TPC_AAS	Composition of Alanine-Alanine-Serine tripeptide
437	TPC_AAT	Composition of Alanine-Alanine-Threonine tripeptide
438	TPC_AAV	Composition of Alanine-Alanine-Valine tripeptide
439	TPC_AAW	Composition of Alanine-Alanine-Tryptophan tripeptide
440	TPC_AAY	Composition of Alanine-Alanine-Tyrosine tripeptide
441	TPC_ACA	Composition of Alanine-Cysteine-Alanine tripeptide
442	TPC_ACC	Composition of Alanine-Cysteine-Cysteine tripeptide
443	TPC_ACD	Composition of Alanine-Cysteine-Aspartic Acid tripeptide
444	TPC_ACE	Composition of Alanine-Cysteine-Glutamic Acid tripeptide
445	TPC_ACF	Composition of Alanine-Cysteine-Phenylalanine tripeptide
446	TPC_ACG	Composition of Alanine-Cysteine-Glycine tripeptide
447	TPC_ACH	Composition of Alanine-Cysteine-Histidine tripeptide
448	TPC_ACI	Composition of Alanine-Cysteine-Isoleucine tripeptide
449	TPC_ACK	Composition of Alanine-Cysteine-Lysine tripeptide
450	TPC_ACL	Composition of Alanine-Cysteine-Leucine tripeptide
451	TPC_ACM	Composition of Alanine-Cysteine-Methionine tripeptide
452	TPC_ACN	Composition of Alanine-Cysteine-Asparagine tripeptide
453	TPC_ACP	Composition of Alanine-Cysteine-Proline tripeptide
454	TPC_ACQ	Composition of Alanine-Cysteine-Glutamine tripeptide
455	TPC_ACR	Composition of Alanine-Cysteine-Arginine tripeptide
456	TPC_ACS	Composition of Alanine-Cysteine-Serine tripeptide
457	TPC_ACT	Composition of Alanine-Cysteine-Threonine tripeptide
458	TPC_ACV	Composition of Alanine-Cysteine-Valine tripeptide
459	TPC_ACW	Composition of Alanine-Cysteine-Tryptophan tripeptide
460	TPC_ACY	Composition of Alanine-Cysteine-Tyrosine tripeptide
461	TPC_ADA	Composition of Alanine-Aspartic Acid-Alanine tripeptide
462	TPC_ADC	Composition of Alanine-Aspartic Acid-Cysteine tripeptide
463	TPC_ADD	Composition of Alanine-Aspartic Acid-Aspartic Acid tripeptide
464	TPC_ADE	Composition of Alanine-Aspartic Acid-Glutamic Acid tripeptide
465	TPC_ADF	Composition of Alanine-Aspartic Acid-Phenylalanine tripeptide
466	TPC_ADG	Composition of Alanine-Aspartic Acid-Glycine tripeptide
467	TPC_ADH	Composition of Alanine-Aspartic Acid-Histidine tripeptide
468	TPC_ADI	Composition of Alanine-Aspartic Acid-Isoleucine tripeptide
469	TPC_ADK	Composition of Alanine-Aspartic Acid-Lysine tripeptide
470	TPC_ADL	Composition of Alanine-Aspartic Acid-Leucine tripeptide
471	TPC_ADM	Composition of Alanine-Aspartic Acid-Methionine tripeptide
472	TPC_ADN	Composition of Alanine-Aspartic Acid-Asparagine tripeptide
473	TPC_ADP	Composition of Alanine-Aspartic Acid-Proline tripeptide
474	TPC_ADQ	Composition of Alanine-Aspartic Acid-Glutamine tripeptide
475	TPC_ADR	Composition of Alanine-Aspartic Acid-Arginine tripeptide
476	TPC_ADS	Composition of Alanine-Aspartic Acid-Serine tripeptide
477	TPC_ADT	Composition of Alanine-Aspartic Acid-Threonine tripeptide
478	TPC_ADV	Composition of Alanine-Aspartic Acid-Valine tripeptide
479	TPC_ADW	Composition of Alanine-Aspartic Acid-Tryptophan tripeptide
480	TPC_ADY	Composition of Alanine-Aspartic Acid-Tyrosine tripeptide
481	TPC_AEA	Composition of Alanine-Glutamic Acid-Alanine tripeptide
482	TPC_AEC	Composition of Alanine-Glutamic Acid-Cysteine tripeptide
483	TPC_AED	Composition of Alanine-Glutamic Acid-Aspartic Acid tripeptide
484	TPC_AEE	Composition of Alanine-Glutamic Acid-Glutamic Acid tripeptide
485	TPC_AEF	Composition of Alanine-Glutamic Acid-Phenylalanine tripeptide
486	TPC_AEG	Composition of Alanine-Glutamic Acid-Glycine tripeptide
487	TPC_AEH	Composition of Alanine-Glutamic Acid-Histidine tripeptide
488	TPC_AEI	Composition of Alanine-Glutamic Acid-Isoleucine tripeptide
489	TPC_AEK	Composition of Alanine-Glutamic Acid-Lysine tripeptide
490	TPC_AEL	Composition of Alanine-Glutamic Acid-Leucine tripeptide
491	TPC_AEM	Composition of Alanine-Glutamic Acid-Methionine tripeptide
492	TPC_AEN	Composition of Alanine-Glutamic Acid-Asparagine tripeptide
493	TPC_AEP	Composition of Alanine-Glutamic Acid-Proline tripeptide
494	TPC_AEQ	Composition of Alanine-Glutamic Acid-Glutamine tripeptide
495	TPC_AER	Composition of Alanine-Glutamic Acid-Arginine tripeptide
496	TPC_AES	Composition of Alanine-Glutamic Acid-Serine tripeptide
497	TPC_AET	Composition of Alanine-Glutamic Acid-Threonine tripeptide
498	TPC_AEV	Composition of Alanine-Glutamic Acid-Valine tripeptide
499	TPC_AEW	Composition of Alanine-Glutamic Acid-Tryptophan tripeptide
500	TPC_AEY	Composition of Alanine-Glutamic Acid-Tyrosine tripeptide
501	TPC_AFA	Composition of Alanine-Phenylalanine-Alanine tripeptide
502	TPC_AFC	Composition of Alanine-Phenylalanine-Cysteine tripeptide
503	TPC_AFD	Composition of Alanine-Phenylalanine-Aspartic Acid tripeptide
504	TPC_AFE	Composition of Alanine-Phenylalanine-Glutamic Acid tripeptide
505	TPC_AFF	Composition of Alanine-Phenylalanine-Phenylalanine tripeptide
506	TPC_AFG	Composition of Alanine-Phenylalanine-Glycine tripeptide
507	TPC_AFH	Composition of Alanine-Phenylalanine-Histidine tripeptide
508	TPC_AFI	Composition of Alanine-Phenylalanine-Isoleucine tripeptide
509	TPC_AFK	Composition of Alanine-Phenylalanine-Lysine tripeptide
510	TPC_AFL	Composition of Alanine-Phenylalanine-Leucine tripeptide
511	TPC_AFM	Composition of Alanine-Phenylalanine-Methionine tripeptide
512	TPC_AFN	Composition of Alanine-Phenylalanine-Asparagine tripeptide
513	TPC_AFP	Composition of Alanine-Phenylalanine-Proline tripeptide
514	TPC_AFQ	Composition of Alanine-Phenylalanine-Glutamine tripeptide
515	TPC_AFR	Composition of Alanine-Phenylalanine-Arginine tripeptide
516	TPC_AFS	Composition of Alanine-Phenylalanine-Serine tripeptide
517	TPC_AFT	Composition of Alanine-Phenylalanine-Threonine tripeptide
518	TPC_AFV	Composition of Alanine-Phenylalanine-Valine tripeptide
519	TPC_AFW	Composition of Alanine-Phenylalanine-Tryptophan tripeptide
520	TPC_AFY	Composition of Alanine-Phenylalanine-Tyrosine tripeptide
521	TPC_AGA	Composition of Alanine-Glycine-Alanine tripeptide
522	TPC_AGC	Composition of Alanine-Glycine-Cysteine tripeptide
523	TPC_AGD	Composition of Alanine-Glycine-Aspartic Acid tripeptide
524	TPC_AGE	Composition of Alanine-Glycine-Glutamic Acid tripeptide
525	TPC_AGF	Composition of Alanine-Glycine-Phenylalanine tripeptide
526	TPC_AGG	Composition of Alanine-Glycine-Glycine tripeptide
527	TPC_AGH	Composition of Alanine-Glycine-Histidine tripeptide
528	TPC_AGI	Composition of Alanine-Glycine-Isoleucine tripeptide
529	TPC_AGK	Composition of Alanine-Glycine-Lysine tripeptide
530	TPC_AGL	Composition of Alanine-Glycine-Leucine tripeptide
531	TPC_AGM	Composition of Alanine-Glycine-Methionine tripeptide
532	TPC_AGN	Composition of Alanine-Glycine-Asparagine tripeptide
533	TPC_AGP	Composition of Alanine-Glycine-Proline tripeptide
534	TPC_AGQ	Composition of Alanine-Glycine-Glutamine tripeptide
535	TPC_AGR	Composition of Alanine-Glycine-Arginine tripeptide
536	TPC_AGS	Composition of Alanine-Glycine-Serine tripeptide
537	TPC_AGT	Composition of Alanine-Glycine-Threonine tripeptide
538	TPC_AGV	Composition of Alanine-Glycine-Valine tripeptide
539	TPC_AGW	Composition of Alanine-Glycine-Tryptophan tripeptide
540	TPC_AGY	Composition of Alanine-Glycine-Tyrosine tripeptide
541	TPC_AHA	Composition of Alanine-Histidine-Alanine tripeptide
542	TPC_AHC	Composition of Alanine-Histidine-Cysteine tripeptide
543	TPC_AHD	Composition of Alanine-Histidine-Aspartic Acid tripeptide
544	TPC_AHE	Composition of Alanine-Histidine-Glutamic Acid tripeptide
545	TPC_AHF	Composition of Alanine-Histidine-Phenylalanine tripeptide
546	TPC_AHG	Composition of Alanine-Histidine-Glycine tripeptide
547	TPC_AHH	Composition of Alanine-Histidine-Histidine tripeptide
548	TPC_AHI	Composition of Alanine-Histidine-Isoleucine tripeptide
549	TPC_AHK	Composition of Alanine-Histidine-Lysine tripeptide
550	TPC_AHL	Composition of Alanine-Histidine-Leucine tripeptide
551	TPC_AHM	Composition of Alanine-Histidine-Methionine tripeptide
552	TPC_AHN	Composition of Alanine-Histidine-Asparagine tripeptide
553	TPC_AHP	Composition of Alanine-Histidine-Proline tripeptide
554	TPC_AHQ	Composition of Alanine-Histidine-Glutamine tripeptide
555	TPC_AHR	Composition of Alanine-Histidine-Arginine tripeptide
556	TPC_AHS	Composition of Alanine-Histidine-Serine tripeptide
557	TPC_AHT	Composition of Alanine-Histidine-Threonine tripeptide
558	TPC_AHV	Composition of Alanine-Histidine-Valine tripeptide
559	TPC_AHW	Composition of Alanine-Histidine-Tryptophan tripeptide
560	TPC_AHY	Composition of Alanine-Histidine-Tyrosine tripeptide
561	TPC_AIA	Composition of Alanine-Isoleucine-Alanine tripeptide
562	TPC_AIC	Composition of Alanine-Isoleucine-Cysteine tripeptide
563	TPC_AID	Composition of Alanine-Isoleucine-Aspartic Acid tripeptide
564	TPC_AIE	Composition of Alanine-Isoleucine-Glutamic Acid tripeptide
565	TPC_AIF	Composition of Alanine-Isoleucine-Phenylalanine tripeptide
566	TPC_AIG	Composition of Alanine-Isoleucine-Glycine tripeptide
567	TPC_AIH	Composition of Alanine-Isoleucine-Histidine tripeptide
568	TPC_AII	Composition of Alanine-Isoleucine-Isoleucine tripeptide
569	TPC_AIK	Composition of Alanine-Isoleucine-Lysine tripeptide
570	TPC_AIL	Composition of Alanine-Isoleucine-Leucine tripeptide
571	TPC_AIM	Composition of Alanine-Isoleucine-Methionine tripeptide
572	TPC_AIN	Composition of Alanine-Isoleucine-Asparagine tripeptide
573	TPC_AIP	Composition of Alanine-Isoleucine-Proline tripeptide
574	TPC_AIQ	Composition of Alanine-Isoleucine-Glutamine tripeptide
575	TPC_AIR	Composition of Alanine-Isoleucine-Arginine tripeptide
576	TPC_AIS	Composition of Alanine-Isoleucine-Serine tripeptide
577	TPC_AIT	Composition of Alanine-Isoleucine-Threonine tripeptide
578	TPC_AIV	Composition of Alanine-Isoleucine-Valine tripeptide
579	TPC_AIW	Composition of Alanine-Isoleucine-Tryptophan tripeptide
580	TPC_AIY	Composition of Alanine-Isoleucine-Tyrosine tripeptide
581	TPC_AKA	Composition of Alanine-Lysine-Alanine tripeptide
582	TPC_AKC	Composition of Alanine-Lysine-Cysteine tripeptide
583	TPC_AKD	Composition of Alanine-Lysine-Aspartic Acid tripeptide
584	TPC_AKE	Composition of Alanine-Lysine-Glutamic Acid tripeptide
585	TPC_AKF	Composition of Alanine-Lysine-Phenylalanine tripeptide
586	TPC_AKG	Composition of Alanine-Lysine-Glycine tripeptide
587	TPC_AKH	Composition of Alanine-Lysine-Histidine tripeptide
588	TPC_AKI	Composition of Alanine-Lysine-Isoleucine tripeptide
589	TPC_AKK	Composition of Alanine-Lysine-Lysine tripeptide
590	TPC_AKL	Composition of Alanine-Lysine-Leucine tripeptide
591	TPC_AKM	Composition of Alanine-Lysine-Methionine tripeptide
592	TPC_AKN	Composition of Alanine-Lysine-Asparagine tripeptide
593	TPC_AKP	Composition of Alanine-Lysine-Proline tripeptide
594	TPC_AKQ	Composition of Alanine-Lysine-Glutamine tripeptide
595	TPC_AKR	Composition of Alanine-Lysine-Arginine tripeptide
596	TPC_AKS	Composition of Alanine-Lysine-Serine tripeptide
597	TPC_AKT	Composition of Alanine-Lysine-Threonine tripeptide
598	TPC_AKV	Composition of Alanine-Lysine-Valine tripeptide
599	TPC_AKW	Composition of Alanine-Lysine-Tryptophan tripeptide
600	TPC_AKY	Composition of Alanine-Lysine-Tyrosine tripeptide
601	TPC_ALA	Composition of Alanine-Leucine-Alanine tripeptide
602	TPC_ALC	Composition of Alanine-Leucine-Cysteine tripeptide
603	TPC_ALD	Composition of Alanine-Leucine-Aspartic Acid tripeptide
604	TPC_ALE	Composition of Alanine-Leucine-Glutamic Acid tripeptide
605	TPC_ALF	Composition of Alanine-Leucine-Phenylalanine tripeptide
606	TPC_ALG	Composition of Alanine-Leucine-Glycine tripeptide
607	TPC_ALH	Composition of Alanine-Leucine-Histidine tripeptide
608	TPC_ALI	Composition of Alanine-Leucine-Isoleucine tripeptide
609	TPC_ALK	Composition of Alanine-Leucine-Lysine tripeptide
610	TPC_ALL	Composition of Alanine-Leucine-Leucine tripeptide
611	TPC_ALM	Composition of Alanine-Leucine-Methionine tripeptide
612	TPC_ALN	Composition of Alanine-Leucine-Asparagine tripeptide
613	TPC_ALP	Composition of Alanine-Leucine-Proline tripeptide
614	TPC_ALQ	Composition of Alanine-Leucine-Glutamine tripeptide
615	TPC_ALR	Composition of Alanine-Leucine-Arginine tripeptide
616	TPC_ALS	Composition of Alanine-Leucine-Serine tripeptide
617	TPC_ALT	Composition of Alanine-Leucine-Threonine tripeptide
618	TPC_ALV	Composition of Alanine-Leucine-Valine tripeptide
619	TPC_ALW	Composition of Alanine-Leucine-Tryptophan tripeptide
620	TPC_ALY	Composition of Alanine-Leucine-Tyrosine tripeptide
621	TPC_AMA	Composition of Alanine-Methionine-Alanine tripeptide
622	TPC_AMC	Composition of Alanine-Methionine-Cysteine tripeptide
623	TPC_AMD	Composition of Alanine-Methionine-Aspartic Acid tripeptide
624	TPC_AME	Composition of Alanine-Methionine-Glutamic Acid tripeptide
625	TPC_AMF	Composition of Alanine-Methionine-Phenylalanine tripeptide
626	TPC_AMG	Composition of Alanine-Methionine-Glycine tripeptide
627	TPC_AMH	Composition of Alanine-Methionine-Histidine tripeptide
628	TPC_AMI	Composition of Alanine-Methionine-Isoleucine tripeptide
629	TPC_AMK	Composition of Alanine-Methionine-Lysine tripeptide
630	TPC_AML	Composition of Alanine-Methionine-Leucine tripeptide
631	TPC_AMM	Composition of Alanine-Methionine-Methionine tripeptide
632	TPC_AMN	Composition of Alanine-Methionine-Asparagine tripeptide
633	TPC_AMP	Composition of Alanine-Methionine-Proline tripeptide
634	TPC_AMQ	Composition of Alanine-Methionine-Glutamine tripeptide
635	TPC_AMR	Composition of Alanine-Methionine-Arginine tripeptide
636	TPC_AMS	Composition of Alanine-Methionine-Serine tripeptide
637	TPC_AMT	Composition of Alanine-Methionine-Threonine tripeptide
638	TPC_AMV	Composition of Alanine-Methionine-Valine tripeptide
639	TPC_AMW	Composition of Alanine-Methionine-Tryptophan tripeptide
640	TPC_AMY	Composition of Alanine-Methionine-Tyrosine tripeptide
641	TPC_ANA	Composition of Alanine-Asparagine-Alanine tripeptide
642	TPC_ANC	Composition of Alanine-Asparagine-Cysteine tripeptide
643	TPC_AND	Composition of Alanine-Asparagine-Aspartic Acid tripeptide
644	TPC_ANE	Composition of Alanine-Asparagine-Glutamic Acid tripeptide
645	TPC_ANF	Composition of Alanine-Asparagine-Phenylalanine tripeptide
646	TPC_ANG	Composition of Alanine-Asparagine-Glycine tripeptide
647	TPC_ANH	Composition of Alanine-Asparagine-Histidine tripeptide
648	TPC_ANI	Composition of Alanine-Asparagine-Isoleucine tripeptide
649	TPC_ANK	Composition of Alanine-Asparagine-Lysine tripeptide
650	TPC_ANL	Composition of Alanine-Asparagine-Leucine tripeptide
651	TPC_ANM	Composition of Alanine-Asparagine-Methionine tripeptide
652	TPC_ANN	Composition of Alanine-Asparagine-Asparagine tripeptide
653	TPC_ANP	Composition of Alanine-Asparagine-Proline tripeptide
654	TPC_ANQ	Composition of Alanine-Asparagine-Glutamine tripeptide
655	TPC_ANR	Composition of Alanine-Asparagine-Arginine tripeptide
656	TPC_ANS	Composition of Alanine-Asparagine-Serine tripeptide
657	TPC_ANT	Composition of Alanine-Asparagine-Threonine tripeptide
658	TPC_ANV	Composition of Alanine-Asparagine-Valine tripeptide
659	TPC_ANW	Composition of Alanine-Asparagine-Tryptophan tripeptide
660	TPC_ANY	Composition of Alanine-Asparagine-Tyrosine tripeptide
661	TPC_APA	Composition of Alanine-Proline-Alanine tripeptide
662	TPC_APC	Composition of Alanine-Proline-Cysteine tripeptide
663	TPC_APD	Composition of Alanine-Proline-Aspartic Acid tripeptide
664	TPC_APE	Composition of Alanine-Proline-Glutamic Acid tripeptide
665	TPC_APF	Composition of Alanine-Proline-Phenylalanine tripeptide
666	TPC_APG	Composition of Alanine-Proline-Glycine tripeptide
667	TPC_APH	Composition of Alanine-Proline-Histidine tripeptide
668	TPC_API	Composition of Alanine-Proline-Isoleucine tripeptide
669	TPC_APK	Composition of Alanine-Proline-Lysine tripeptide
670	TPC_APL	Composition of Alanine-Proline-Leucine tripeptide
671	TPC_APM	Composition of Alanine-Proline-Methionine tripeptide
672	TPC_APN	Composition of Alanine-Proline-Asparagine tripeptide
673	TPC_APP	Composition of Alanine-Proline-Proline tripeptide
674	TPC_APQ	Composition of Alanine-Proline-Glutamine tripeptide
675	TPC_APR	Composition of Alanine-Proline-Arginine tripeptide
676	TPC_APS	Composition of Alanine-Proline-Serine tripeptide
677	TPC_APT	Composition of Alanine-Proline-Threonine tripeptide
678	TPC_APV	Composition of Alanine-Proline-Valine tripeptide
679	TPC_APW	Composition of Alanine-Proline-Tryptophan tripeptide
680	TPC_APY	Composition of Alanine-Proline-Tyrosine tripeptide
681	TPC_AQA	Composition of Alanine-Glutamine-Alanine tripeptide
682	TPC_AQC	Composition of Alanine-Glutamine-Cysteine tripeptide
683	TPC_AQD	Composition of Alanine-Glutamine-Aspartic Acid tripeptide
684	TPC_AQE	Composition of Alanine-Glutamine-Glutamic Acid tripeptide
685	TPC_AQF	Composition of Alanine-Glutamine-Phenylalanine tripeptide
686	TPC_AQG	Composition of Alanine-Glutamine-Glycine tripeptide
687	TPC_AQH	Composition of Alanine-Glutamine-Histidine tripeptide
688	TPC_AQI	Composition of Alanine-Glutamine-Isoleucine tripeptide
689	TPC_AQK	Composition of Alanine-Glutamine-Lysine tripeptide
690	TPC_AQL	Composition of Alanine-Glutamine-Leucine tripeptide
691	TPC_AQM	Composition of Alanine-Glutamine-Methionine tripeptide
692	TPC_AQN	Composition of Alanine-Glutamine-Asparagine tripeptide
693	TPC_AQP	Composition of Alanine-Glutamine-Proline tripeptide
694	TPC_AQQ	Composition of Alanine-Glutamine-Glutamine tripeptide
695	TPC_AQR	Composition of Alanine-Glutamine-Arginine tripeptide
696	TPC_AQS	Composition of Alanine-Glutamine-Serine tripeptide
697	TPC_AQT	Composition of Alanine-Glutamine-Threonine tripeptide
698	TPC_AQV	Composition of Alanine-Glutamine-Valine tripeptide
699	TPC_AQW	Composition of Alanine-Glutamine-Tryptophan tripeptide
700	TPC_AQY	Composition of Alanine-Glutamine-Tyrosine tripeptide
701	TPC_ARA	Composition of Alanine-Arginine-Alanine tripeptide
702	TPC_ARC	Composition of Alanine-Arginine-Cysteine tripeptide
703	TPC_ARD	Composition of Alanine-Arginine-Aspartic Acid tripeptide
704	TPC_ARE	Composition of Alanine-Arginine-Glutamic Acid tripeptide
705	TPC_ARF	Composition of Alanine-Arginine-Phenylalanine tripeptide
706	TPC_ARG	Composition of Alanine-Arginine-Glycine tripeptide
707	TPC_ARH	Composition of Alanine-Arginine-Histidine tripeptide
708	TPC_ARI	Composition of Alanine-Arginine-Isoleucine tripeptide
709	TPC_ARK	Composition of Alanine-Arginine-Lysine tripeptide
710	TPC_ARL	Composition of Alanine-Arginine-Leucine tripeptide
711	TPC_ARM	Composition of Alanine-Arginine-Methionine tripeptide
712	TPC_ARN	Composition of Alanine-Arginine-Asparagine tripeptide
713	TPC_ARP	Composition of Alanine-Arginine-Proline tripeptide
714	TPC_ARQ	Composition of Alanine-Arginine-Glutamine tripeptide
715	TPC_ARR	Composition of Alanine-Arginine-Arginine tripeptide
716	TPC_ARS	Composition of Alanine-Arginine-Serine tripeptide
717	TPC_ART	Composition of Alanine-Arginine-Threonine tripeptide
718	TPC_ARV	Composition of Alanine-Arginine-Valine tripeptide
719	TPC_ARW	Composition of Alanine-Arginine-Tryptophan tripeptide
720	TPC_ARY	Composition of Alanine-Arginine-Tyrosine tripeptide
721	TPC_ASA	Composition of Alanine-Serine-Alanine tripeptide
722	TPC_ASC	Composition of Alanine-Serine-Cysteine tripeptide
723	TPC_ASD	Composition of Alanine-Serine-Aspartic Acid tripeptide
724	TPC_ASE	Composition of Alanine-Serine-Glutamic Acid tripeptide
725	TPC_ASF	Composition of Alanine-Serine-Phenylalanine tripeptide
726	TPC_ASG	Composition of Alanine-Serine-Glycine tripeptide
727	TPC_ASH	Composition of Alanine-Serine-Histidine tripeptide
728	TPC_ASI	Composition of Alanine-Serine-Isoleucine tripeptide
729	TPC_ASK	Composition of Alanine-Serine-Lysine tripeptide
730	TPC_ASL	Composition of Alanine-Serine-Leucine tripeptide
731	TPC_ASM	Composition of Alanine-Serine-Methionine tripeptide
732	TPC_ASN	Composition of Alanine-Serine-Asparagine tripeptide
733	TPC_ASP	Composition of Alanine-Serine-Proline tripeptide
734	TPC_ASQ	Composition of Alanine-Serine-Glutamine tripeptide
735	TPC_ASR	Composition of Alanine-Serine-Arginine tripeptide
736	TPC_ASS	Composition of Alanine-Serine-Serine tripeptide
737	TPC_AST	Composition of Alanine-Serine-Threonine tripeptide
738	TPC_ASV	Composition of Alanine-Serine-Valine tripeptide
739	TPC_ASW	Composition of Alanine-Serine-Tryptophan tripeptide
740	TPC_ASY	Composition of Alanine-Serine-Tyrosine tripeptide
741	TPC_ATA	Composition of Alanine-Threonine-Alanine tripeptide
742	TPC_ATC	Composition of Alanine-Threonine-Cysteine tripeptide
743	TPC_ATD	Composition of Alanine-Threonine-Aspartic Acid tripeptide
744	TPC_ATE	Composition of Alanine-Threonine-Glutamic Acid tripeptide
745	TPC_ATF	Composition of Alanine-Threonine-Phenylalanine tripeptide
746	TPC_ATG	Composition of Alanine-Threonine-Glycine tripeptide
747	TPC_ATH	Composition of Alanine-Threonine-Histidine tripeptide
748	TPC_ATI	Composition of Alanine-Threonine-Isoleucine tripeptide
749	TPC_ATK	Composition of Alanine-Threonine-Lysine tripeptide
750	TPC_ATL	Composition of Alanine-Threonine-Leucine tripeptide
751	TPC_ATM	Composition of Alanine-Threonine-Methionine tripeptide
752	TPC_ATN	Composition of Alanine-Threonine-Asparagine tripeptide
753	TPC_ATP	Composition of Alanine-Threonine-Proline tripeptide
754	TPC_ATQ	Composition of Alanine-Threonine-Glutamine tripeptide
755	TPC_ATR	Composition of Alanine-Threonine-Arginine tripeptide
756	TPC_ATS	Composition of Alanine-Threonine-Serine tripeptide
757	TPC_ATT	Composition of Alanine-Threonine-Threonine tripeptide
758	TPC_ATV	Composition of Alanine-Threonine-Valine tripeptide
759	TPC_ATW	Composition of Alanine-Threonine-Tryptophan tripeptide
760	TPC_ATY	Composition of Alanine-Threonine-Tyrosine tripeptide
761	TPC_AVA	Composition of Alanine-Valine-Alanine tripeptide
762	TPC_AVC	Composition of Alanine-Valine-Cysteine tripeptide
763	TPC_AVD	Composition of Alanine-Valine-Aspartic Acid tripeptide
764	TPC_AVE	Composition of Alanine-Valine-Glutamic Acid tripeptide
765	TPC_AVF	Composition of Alanine-Valine-Phenylalanine tripeptide
766	TPC_AVG	Composition of Alanine-Valine-Glycine tripeptide
767	TPC_AVH	Composition of Alanine-Valine-Histidine tripeptide
768	TPC_AVI	Composition of Alanine-Valine-Isoleucine tripeptide
769	TPC_AVK	Composition of Alanine-Valine-Lysine tripeptide
770	TPC_AVL	Composition of Alanine-Valine-Leucine tripeptide
771	TPC_AVM	Composition of Alanine-Valine-Methionine tripeptide
772	TPC_AVN	Composition of Alanine-Valine-Asparagine tripeptide
773	TPC_AVP	Composition of Alanine-Valine-Proline tripeptide
774	TPC_AVQ	Composition of Alanine-Valine-Glutamine tripeptide
775	TPC_AVR	Composition of Alanine-Valine-Arginine tripeptide
776	TPC_AVS	Composition of Alanine-Valine-Serine tripeptide
777	TPC_AVT	Composition of Alanine-Valine-Threonine tripeptide
778	TPC_AVV	Composition of Alanine-Valine-Valine tripeptide
779	TPC_AVW	Composition of Alanine-Valine-Tryptophan tripeptide
780	TPC_AVY	Composition of Alanine-Valine-Tyrosine tripeptide
781	TPC_AWA	Composition of Alanine-Tryptophan-Alanine tripeptide
782	TPC_AWC	Composition of Alanine-Tryptophan-Cysteine tripeptide
783	TPC_AWD	Composition of Alanine-Tryptophan-Aspartic Acid tripeptide
784	TPC_AWE	Composition of Alanine-Tryptophan-Glutamic Acid tripeptide
785	TPC_AWF	Composition of Alanine-Tryptophan-Phenylalanine tripeptide
786	TPC_AWG	Composition of Alanine-Tryptophan-Glycine tripeptide
787	TPC_AWH	Composition of Alanine-Tryptophan-Histidine tripeptide
788	TPC_AWI	Composition of Alanine-Tryptophan-Isoleucine tripeptide
789	TPC_AWK	Composition of Alanine-Tryptophan-Lysine tripeptide
790	TPC_AWL	Composition of Alanine-Tryptophan-Leucine tripeptide
791	TPC_AWM	Composition of Alanine-Tryptophan-Methionine tripeptide
792	TPC_AWN	Composition of Alanine-Tryptophan-Asparagine tripeptide
793	TPC_AWP	Composition of Alanine-Tryptophan-Proline tripeptide
794	TPC_AWQ	Composition of Alanine-Tryptophan-Glutamine tripeptide
795	TPC_AWR	Composition of Alanine-Tryptophan-Arginine tripeptide
796	TPC_AWS	Composition of Alanine-Tryptophan-Serine tripeptide
797	TPC_AWT	Composition of Alanine-Tryptophan-Threonine tripeptide
798	TPC_AWV	Composition of Alanine-Tryptophan-Valine tripeptide
799	TPC_AWW	Composition of Alanine-Tryptophan-Tryptophan tripeptide
800	TPC_AWY	Composition of Alanine-Tryptophan-Tyrosine tripeptide
801	TPC_AYA	Composition of Alanine-Tyrosine-Alanine tripeptide
802	TPC_AYC	Composition of Alanine-Tyrosine-Cysteine tripeptide
803	TPC_AYD	Composition of Alanine-Tyrosine-Aspartic Acid tripeptide
804	TPC_AYE	Composition of Alanine-Tyrosine-Glutamic Acid tripeptide
805	TPC_AYF	Composition of Alanine-Tyrosine-Phenylalanine tripeptide
806	TPC_AYG	Composition of Alanine-Tyrosine-Glycine tripeptide
807	TPC_AYH	Composition of Alanine-Tyrosine-Histidine tripeptide
808	TPC_AYI	Composition of Alanine-Tyrosine-Isoleucine tripeptide
809	TPC_AYK	Composition of Alanine-Tyrosine-Lysine tripeptide
810	TPC_AYL	Composition of Alanine-Tyrosine-Leucine tripeptide
811	TPC_AYM	Composition of Alanine-Tyrosine-Methionine tripeptide
812	TPC_AYN	Composition of Alanine-Tyrosine-Asparagine tripeptide
813	TPC_AYP	Composition of Alanine-Tyrosine-Proline tripeptide
814	TPC_AYQ	Composition of Alanine-Tyrosine-Glutamine tripeptide
815	TPC_AYR	Composition of Alanine-Tyrosine-Arginine tripeptide
816	TPC_AYS	Composition of Alanine-Tyrosine-Serine tripeptide
817	TPC_AYT	Composition of Alanine-Tyrosine-Threonine tripeptide
818	TPC_AYV	Composition of Alanine-Tyrosine-Valine tripeptide
819	TPC_AYW	Composition of Alanine-Tyrosine-Tryptophan tripeptide
820	TPC_AYY	Composition of Alanine-Tyrosine-Tyrosine tripeptide
821	TPC_CAA	Composition of Cysteine-Alanine-Alanine tripeptide
822	TPC_CAC	Composition of Cysteine-Alanine-Cysteine tripeptide
823	TPC_CAD	Composition of Cysteine-Alanine-Aspartic Acid tripeptide
824	TPC_CAE	Composition of Cysteine-Alanine-Glutamic Acid tripeptide
825	TPC_CAF	Composition of Cysteine-Alanine-Phenylalanine tripeptide
826	TPC_CAG	Composition of Cysteine-Alanine-Glycine tripeptide
827	TPC_CAH	Composition of Cysteine-Alanine-Histidine tripeptide
828	TPC_CAI	Composition of Cysteine-Alanine-Isoleucine tripeptide
829	TPC_CAK	Composition of Cysteine-Alanine-Lysine tripeptide
830	TPC_CAL	Composition of Cysteine-Alanine-Leucine tripeptide
831	TPC_CAM	Composition of Cysteine-Alanine-Methionine tripeptide
832	TPC_CAN	Composition of Cysteine-Alanine-Asparagine tripeptide
833	TPC_CAP	Composition of Cysteine-Alanine-Proline tripeptide
834	TPC_CAQ	Composition of Cysteine-Alanine-Glutamine tripeptide
835	TPC_CAR	Composition of Cysteine-Alanine-Arginine tripeptide
836	TPC_CAS	Composition of Cysteine-Alanine-Serine tripeptide
837	TPC_CAT	Composition of Cysteine-Alanine-Threonine tripeptide
838	TPC_CAV	Composition of Cysteine-Alanine-Valine tripeptide
839	TPC_CAW	Composition of Cysteine-Alanine-Tryptophan tripeptide
840	TPC_CAY	Composition of Cysteine-Alanine-Tyrosine tripeptide
841	TPC_CCA	Composition of Cysteine-Cysteine-Alanine tripeptide
842	TPC_CCC	Composition of Cysteine-Cysteine-Cysteine tripeptide
843	TPC_CCD	Composition of Cysteine-Cysteine-Aspartic Acid tripeptide
844	TPC_CCE	Composition of Cysteine-Cysteine-Glutamic Acid tripeptide
845	TPC_CCF	Composition of Cysteine-Cysteine-Phenylalanine tripeptide
846	TPC_CCG	Composition of Cysteine-Cysteine-Glycine tripeptide
847	TPC_CCH	Composition of Cysteine-Cysteine-Histidine tripeptide
848	TPC_CCI	Composition of Cysteine-Cysteine-Isoleucine tripeptide
849	TPC_CCK	Composition of Cysteine-Cysteine-Lysine tripeptide
850	TPC_CCL	Composition of Cysteine-Cysteine-Leucine tripeptide
851	TPC_CCM	Composition of Cysteine-Cysteine-Methionine tripeptide
852	TPC_CCN	Composition of Cysteine-Cysteine-Asparagine tripeptide
853	TPC_CCP	Composition of Cysteine-Cysteine-Proline tripeptide
854	TPC_CCQ	Composition of Cysteine-Cysteine-Glutamine tripeptide
855	TPC_CCR	Composition of Cysteine-Cysteine-Arginine tripeptide
856	TPC_CCS	Composition of Cysteine-Cysteine-Serine tripeptide
857	TPC_CCT	Composition of Cysteine-Cysteine-Threonine tripeptide
858	TPC_CCV	Composition of Cysteine-Cysteine-Valine tripeptide
859	TPC_CCW	Composition of Cysteine-Cysteine-Tryptophan tripeptide
860	TPC_CCY	Composition of Cysteine-Cysteine-Tyrosine tripeptide
861	TPC_CDA	Composition of Cysteine-Aspartic Acid-Alanine tripeptide
862	TPC_CDC	Composition of Cysteine-Aspartic Acid-Cysteine tripeptide
863	TPC_CDD	Composition of Cysteine-Aspartic Acid-Aspartic Acid tripeptide
864	TPC_CDE	Composition of Cysteine-Aspartic Acid-Glutamic Acid tripeptide
865	TPC_CDF	Composition of Cysteine-Aspartic Acid-Phenylalanine tripeptide
866	TPC_CDG	Composition of Cysteine-Aspartic Acid-Glycine tripeptide
867	TPC_CDH	Composition of Cysteine-Aspartic Acid-Histidine tripeptide
868	TPC_CDI	Composition of Cysteine-Aspartic Acid-Isoleucine tripeptide
869	TPC_CDK	Composition of Cysteine-Aspartic Acid-Lysine tripeptide
870	TPC_CDL	Composition of Cysteine-Aspartic Acid-Leucine tripeptide
871	TPC_CDM	Composition of Cysteine-Aspartic Acid-Methionine tripeptide
872	TPC_CDN	Composition of Cysteine-Aspartic Acid-Asparagine tripeptide
873	TPC_CDP	Composition of Cysteine-Aspartic Acid-Proline tripeptide
874	TPC_CDQ	Composition of Cysteine-Aspartic Acid-Glutamine tripeptide
875	TPC_CDR	Composition of Cysteine-Aspartic Acid-Arginine tripeptide
876	TPC_CDS	Composition of Cysteine-Aspartic Acid-Serine tripeptide
877	TPC_CDT	Composition of Cysteine-Aspartic Acid-Threonine tripeptide
878	TPC_CDV	Composition of Cysteine-Aspartic Acid-Valine tripeptide
879	TPC_CDW	Composition of Cysteine-Aspartic Acid-Tryptophan tripeptide
880	TPC_CDY	Composition of Cysteine-Aspartic Acid-Tyrosine tripeptide
881	TPC_CEA	Composition of Cysteine-Glutamic Acid-Alanine tripeptide
882	TPC_CEC	Composition of Cysteine-Glutamic Acid-Cysteine tripeptide
883	TPC_CED	Composition of Cysteine-Glutamic Acid-Aspartic Acid tripeptide
884	TPC_CEE	Composition of Cysteine-Glutamic Acid-Glutamic Acid tripeptide
885	TPC_CEF	Composition of Cysteine-Glutamic Acid-Phenylalanine tripeptide
886	TPC_CEG	Composition of Cysteine-Glutamic Acid-Glycine tripeptide
887	TPC_CEH	Composition of Cysteine-Glutamic Acid-Histidine tripeptide
888	TPC_CEI	Composition of Cysteine-Glutamic Acid-Isoleucine tripeptide
889	TPC_CEK	Composition of Cysteine-Glutamic Acid-Lysine tripeptide
890	TPC_CEL	Composition of Cysteine-Glutamic Acid-Leucine tripeptide
891	TPC_CEM	Composition of Cysteine-Glutamic Acid-Methionine tripeptide
892	TPC_CEN	Composition of Cysteine-Glutamic Acid-Asparagine tripeptide
893	TPC_CEP	Composition of Cysteine-Glutamic Acid-Proline tripeptide
894	TPC_CEQ	Composition of Cysteine-Glutamic Acid-Glutamine tripeptide
895	TPC_CER	Composition of Cysteine-Glutamic Acid-Arginine tripeptide
896	TPC_CES	Composition of Cysteine-Glutamic Acid-Serine tripeptide
897	TPC_CET	Composition of Cysteine-Glutamic Acid-Threonine tripeptide
898	TPC_CEV	Composition of Cysteine-Glutamic Acid-Valine tripeptide
899	TPC_CEW	Composition of Cysteine-Glutamic Acid-Tryptophan tripeptide
900	TPC_CEY	Composition of Cysteine-Glutamic Acid-Tyrosine tripeptide
901	TPC_CFA	Composition of Cysteine-Phenylalanine-Alanine tripeptide
902	TPC_CFC	Composition of Cysteine-Phenylalanine-Cysteine tripeptide
903	TPC_CFD	Composition of Cysteine-Phenylalanine-Aspartic Acid tripeptide
904	TPC_CFE	Composition of Cysteine-Phenylalanine-Glutamic Acid tripeptide
905	TPC_CFF	Composition of Cysteine-Phenylalanine-Phenylalanine tripeptide
906	TPC_CFG	Composition of Cysteine-Phenylalanine-Glycine tripeptide
907	TPC_CFH	Composition of Cysteine-Phenylalanine-Histidine tripeptide
908	TPC_CFI	Composition of Cysteine-Phenylalanine-Isoleucine tripeptide
909	TPC_CFK	Composition of Cysteine-Phenylalanine-Lysine tripeptide
910	TPC_CFL	Composition of Cysteine-Phenylalanine-Leucine tripeptide
911	TPC_CFM	Composition of Cysteine-Phenylalanine-Methionine tripeptide
912	TPC_CFN	Composition of Cysteine-Phenylalanine-Asparagine tripeptide
913	TPC_CFP	Composition of Cysteine-Phenylalanine-Proline tripeptide
914	TPC_CFQ	Composition of Cysteine-Phenylalanine-Glutamine tripeptide
915	TPC_CFR	Composition of Cysteine-Phenylalanine-Arginine tripeptide
916	TPC_CFS	Composition of Cysteine-Phenylalanine-Serine tripeptide
917	TPC_CFT	Composition of Cysteine-Phenylalanine-Threonine tripeptide
918	TPC_CFV	Composition of Cysteine-Phenylalanine-Valine tripeptide
919	TPC_CFW	Composition of Cysteine-Phenylalanine-Tryptophan tripeptide
920	TPC_CFY	Composition of Cysteine-Phenylalanine-Tyrosine tripeptide
921	TPC_CGA	Composition of Cysteine-Glycine-Alanine tripeptide
922	TPC_CGC	Composition of Cysteine-Glycine-Cysteine tripeptide
923	TPC_CGD	Composition of Cysteine-Glycine-Aspartic Acid tripeptide
924	TPC_CGE	Composition of Cysteine-Glycine-Glutamic Acid tripeptide
925	TPC_CGF	Composition of Cysteine-Glycine-Phenylalanine tripeptide
926	TPC_CGG	Composition of Cysteine-Glycine-Glycine tripeptide
927	TPC_CGH	Composition of Cysteine-Glycine-Histidine tripeptide
928	TPC_CGI	Composition of Cysteine-Glycine-Isoleucine tripeptide
929	TPC_CGK	Composition of Cysteine-Glycine-Lysine tripeptide
930	TPC_CGL	Composition of Cysteine-Glycine-Leucine tripeptide
931	TPC_CGM	Composition of Cysteine-Glycine-Methionine tripeptide
932	TPC_CGN	Composition of Cysteine-Glycine-Asparagine tripeptide
933	TPC_CGP	Composition of Cysteine-Glycine-Proline tripeptide
934	TPC_CGQ	Composition of Cysteine-Glycine-Glutamine tripeptide
935	TPC_CGR	Composition of Cysteine-Glycine-Arginine tripeptide
936	TPC_CGS	Composition of Cysteine-Glycine-Serine tripeptide
937	TPC_CGT	Composition of Cysteine-Glycine-Threonine tripeptide
938	TPC_CGV	Composition of Cysteine-Glycine-Valine tripeptide
939	TPC_CGW	Composition of Cysteine-Glycine-Tryptophan tripeptide
940	TPC_CGY	Composition of Cysteine-Glycine-Tyrosine tripeptide
941	TPC_CHA	Composition of Cysteine-Histidine-Alanine tripeptide
942	TPC_CHC	Composition of Cysteine-Histidine-Cysteine tripeptide
943	TPC_CHD	Composition of Cysteine-Histidine-Aspartic Acid tripeptide
944	TPC_CHE	Composition of Cysteine-Histidine-Glutamic Acid tripeptide
945	TPC_CHF	Composition of Cysteine-Histidine-Phenylalanine tripeptide
946	TPC_CHG	Composition of Cysteine-Histidine-Glycine tripeptide
947	TPC_CHH	Composition of Cysteine-Histidine-Histidine tripeptide
948	TPC_CHI	Composition of Cysteine-Histidine-Isoleucine tripeptide
949	TPC_CHK	Composition of Cysteine-Histidine-Lysine tripeptide
950	TPC_CHL	Composition of Cysteine-Histidine-Leucine tripeptide
951	TPC_CHM	Composition of Cysteine-Histidine-Methionine tripeptide
952	TPC_CHN	Composition of Cysteine-Histidine-Asparagine tripeptide
953	TPC_CHP	Composition of Cysteine-Histidine-Proline tripeptide
954	TPC_CHQ	Composition of Cysteine-Histidine-Glutamine tripeptide
955	TPC_CHR	Composition of Cysteine-Histidine-Arginine tripeptide
956	TPC_CHS	Composition of Cysteine-Histidine-Serine tripeptide
957	TPC_CHT	Composition of Cysteine-Histidine-Threonine tripeptide
958	TPC_CHV	Composition of Cysteine-Histidine-Valine tripeptide
959	TPC_CHW	Composition of Cysteine-Histidine-Tryptophan tripeptide
960	TPC_CHY	Composition of Cysteine-Histidine-Tyrosine tripeptide
961	TPC_CIA	Composition of Cysteine-Isoleucine-Alanine tripeptide
962	TPC_CIC	Composition of Cysteine-Isoleucine-Cysteine tripeptide
963	TPC_CID	Composition of Cysteine-Isoleucine-Aspartic Acid tripeptide
964	TPC_CIE	Composition of Cysteine-Isoleucine-Glutamic Acid tripeptide
965	TPC_CIF	Composition of Cysteine-Isoleucine-Phenylalanine tripeptide
966	TPC_CIG	Composition of Cysteine-Isoleucine-Glycine tripeptide
967	TPC_CIH	Composition of Cysteine-Isoleucine-Histidine tripeptide
968	TPC_CII	Composition of Cysteine-Isoleucine-Isoleucine tripeptide
969	TPC_CIK	Composition of Cysteine-Isoleucine-Lysine tripeptide
970	TPC_CIL	Composition of Cysteine-Isoleucine-Leucine tripeptide
971	TPC_CIM	Composition of Cysteine-Isoleucine-Methionine tripeptide
972	TPC_CIN	Composition of Cysteine-Isoleucine-Asparagine tripeptide
973	TPC_CIP	Composition of Cysteine-Isoleucine-Proline tripeptide
974	TPC_CIQ	Composition of Cysteine-Isoleucine-Glutamine tripeptide
975	TPC_CIR	Composition of Cysteine-Isoleucine-Arginine tripeptide
976	TPC_CIS	Composition of Cysteine-Isoleucine-Serine tripeptide
977	TPC_CIT	Composition of Cysteine-Isoleucine-Threonine tripeptide
978	TPC_CIV	Composition of Cysteine-Isoleucine-Valine tripeptide
979	TPC_CIW	Composition of Cysteine-Isoleucine-Tryptophan tripeptide
980	TPC_CIY	Composition of Cysteine-Isoleucine-Tyrosine tripeptide
981	TPC_CKA	Composition of Cysteine-Lysine-Alanine tripeptide
982	TPC_CKC	Composition of Cysteine-Lysine-Cysteine tripeptide
983	TPC_CKD	Composition of Cysteine-Lysine-Aspartic Acid tripeptide
984	TPC_CKE	Composition of Cysteine-Lysine-Glutamic Acid tripeptide
985	TPC_CKF	Composition of Cysteine-Lysine-Phenylalanine tripeptide
986	TPC_CKG	Composition of Cysteine-Lysine-Glycine tripeptide
987	TPC_CKH	Composition of Cysteine-Lysine-Histidine tripeptide
988	TPC_CKI	Composition of Cysteine-Lysine-Isoleucine tripeptide
989	TPC_CKK	Composition of Cysteine-Lysine-Lysine tripeptide
990	TPC_CKL	Composition of Cysteine-Lysine-Leucine tripeptide
991	TPC_CKM	Composition of Cysteine-Lysine-Methionine tripeptide
992	TPC_CKN	Composition of Cysteine-Lysine-Asparagine tripeptide
993	TPC_CKP	Composition of Cysteine-Lysine-Proline tripeptide
994	TPC_CKQ	Composition of Cysteine-Lysine-Glutamine tripeptide
995	TPC_CKR	Composition of Cysteine-Lysine-Arginine tripeptide
996	TPC_CKS	Composition of Cysteine-Lysine-Serine tripeptide
997	TPC_CKT	Composition of Cysteine-Lysine-Threonine tripeptide
998	TPC_CKV	Composition of Cysteine-Lysine-Valine tripeptide
999	TPC_CKW	Composition of Cysteine-Lysine-Tryptophan tripeptide
1000	TPC_CKY	Composition of Cysteine-Lysine-Tyrosine tripeptide
1001	TPC_CLA	Composition of Cysteine-Leucine-Alanine tripeptide
1002	TPC_CLC	Composition of Cysteine-Leucine-Cysteine tripeptide
1003	TPC_CLD	Composition of Cysteine-Leucine-Aspartic Acid tripeptide
1004	TPC_CLE	Composition of Cysteine-Leucine-Glutamic Acid tripeptide
1005	TPC_CLF	Composition of Cysteine-Leucine-Phenylalanine tripeptide
1006	TPC_CLG	Composition of Cysteine-Leucine-Glycine tripeptide
1007	TPC_CLH	Composition of Cysteine-Leucine-Histidine tripeptide
1008	TPC_CLI	Composition of Cysteine-Leucine-Isoleucine tripeptide
1009	TPC_CLK	Composition of Cysteine-Leucine-Lysine tripeptide
1010	TPC_CLL	Composition of Cysteine-Leucine-Leucine tripeptide
1011	TPC_CLM	Composition of Cysteine-Leucine-Methionine tripeptide
1012	TPC_CLN	Composition of Cysteine-Leucine-Asparagine tripeptide
1013	TPC_CLP	Composition of Cysteine-Leucine-Proline tripeptide
1014	TPC_CLQ	Composition of Cysteine-Leucine-Glutamine tripeptide
1015	TPC_CLR	Composition of Cysteine-Leucine-Arginine tripeptide
1016	TPC_CLS	Composition of Cysteine-Leucine-Serine tripeptide
1017	TPC_CLT	Composition of Cysteine-Leucine-Threonine tripeptide
1018	TPC_CLV	Composition of Cysteine-Leucine-Valine tripeptide
1019	TPC_CLW	Composition of Cysteine-Leucine-Tryptophan tripeptide
1020	TPC_CLY	Composition of Cysteine-Leucine-Tyrosine tripeptide
1021	TPC_CMA	Composition of Cysteine-Methionine-Alanine tripeptide
1022	TPC_CMC	Composition of Cysteine-Methionine-Cysteine tripeptide
1023	TPC_CMD	Composition of Cysteine-Methionine-Aspartic Acid tripeptide
1024	TPC_CME	Composition of Cysteine-Methionine-Glutamic Acid tripeptide
1025	TPC_CMF	Composition of Cysteine-Methionine-Phenylalanine tripeptide
1026	TPC_CMG	Composition of Cysteine-Methionine-Glycine tripeptide
1027	TPC_CMH	Composition of Cysteine-Methionine-Histidine tripeptide
1028	TPC_CMI	Composition of Cysteine-Methionine-Isoleucine tripeptide
1029	TPC_CMK	Composition of Cysteine-Methionine-Lysine tripeptide
1030	TPC_CML	Composition of Cysteine-Methionine-Leucine tripeptide
1031	TPC_CMM	Composition of Cysteine-Methionine-Methionine tripeptide
1032	TPC_CMN	Composition of Cysteine-Methionine-Asparagine tripeptide
1033	TPC_CMP	Composition of Cysteine-Methionine-Proline tripeptide
1034	TPC_CMQ	Composition of Cysteine-Methionine-Glutamine tripeptide
1035	TPC_CMR	Composition of Cysteine-Methionine-Arginine tripeptide
1036	TPC_CMS	Composition of Cysteine-Methionine-Serine tripeptide
1037	TPC_CMT	Composition of Cysteine-Methionine-Threonine tripeptide
1038	TPC_CMV	Composition of Cysteine-Methionine-Valine tripeptide
1039	TPC_CMW	Composition of Cysteine-Methionine-Tryptophan tripeptide
1040	TPC_CMY	Composition of Cysteine-Methionine-Tyrosine tripeptide
1041	TPC_CNA	Composition of Cysteine-Asparagine-Alanine tripeptide
1042	TPC_CNC	Composition of Cysteine-Asparagine-Cysteine tripeptide
1043	TPC_CND	Composition of Cysteine-Asparagine-Aspartic Acid tripeptide
1044	TPC_CNE	Composition of Cysteine-Asparagine-Glutamic Acid tripeptide
1045	TPC_CNF	Composition of Cysteine-Asparagine-Phenylalanine tripeptide
1046	TPC_CNG	Composition of Cysteine-Asparagine-Glycine tripeptide
1047	TPC_CNH	Composition of Cysteine-Asparagine-Histidine tripeptide
1048	TPC_CNI	Composition of Cysteine-Asparagine-Isoleucine tripeptide
1049	TPC_CNK	Composition of Cysteine-Asparagine-Lysine tripeptide
1050	TPC_CNL	Composition of Cysteine-Asparagine-Leucine tripeptide
1051	TPC_CNM	Composition of Cysteine-Asparagine-Methionine tripeptide
1052	TPC_CNN	Composition of Cysteine-Asparagine-Asparagine tripeptide
1053	TPC_CNP	Composition of Cysteine-Asparagine-Proline tripeptide
1054	TPC_CNQ	Composition of Cysteine-Asparagine-Glutamine tripeptide
1055	TPC_CNR	Composition of Cysteine-Asparagine-Arginine tripeptide
1056	TPC_CNS	Composition of Cysteine-Asparagine-Serine tripeptide
1057	TPC_CNT	Composition of Cysteine-Asparagine-Threonine tripeptide
1058	TPC_CNV	Composition of Cysteine-Asparagine-Valine tripeptide
1059	TPC_CNW	Composition of Cysteine-Asparagine-Tryptophan tripeptide
1060	TPC_CNY	Composition of Cysteine-Asparagine-Tyrosine tripeptide
1061	TPC_CPA	Composition of Cysteine-Proline-Alanine tripeptide
1062	TPC_CPC	Composition of Cysteine-Proline-Cysteine tripeptide
1063	TPC_CPD	Composition of Cysteine-Proline-Aspartic Acid tripeptide
1064	TPC_CPE	Composition of Cysteine-Proline-Glutamic Acid tripeptide
1065	TPC_CPF	Composition of Cysteine-Proline-Phenylalanine tripeptide
1066	TPC_CPG	Composition of Cysteine-Proline-Glycine tripeptide
1067	TPC_CPH	Composition of Cysteine-Proline-Histidine tripeptide
1068	TPC_CPI	Composition of Cysteine-Proline-Isoleucine tripeptide
1069	TPC_CPK	Composition of Cysteine-Proline-Lysine tripeptide
1070	TPC_CPL	Composition of Cysteine-Proline-Leucine tripeptide
1071	TPC_CPM	Composition of Cysteine-Proline-Methionine tripeptide
1072	TPC_CPN	Composition of Cysteine-Proline-Asparagine tripeptide
1073	TPC_CPP	Composition of Cysteine-Proline-Proline tripeptide
1074	TPC_CPQ	Composition of Cysteine-Proline-Glutamine tripeptide
1075	TPC_CPR	Composition of Cysteine-Proline-Arginine tripeptide
1076	TPC_CPS	Composition of Cysteine-Proline-Serine tripeptide
1077	TPC_CPT	Composition of Cysteine-Proline-Threonine tripeptide
1078	TPC_CPV	Composition of Cysteine-Proline-Valine tripeptide
1079	TPC_CPW	Composition of Cysteine-Proline-Tryptophan tripeptide
1080	TPC_CPY	Composition of Cysteine-Proline-Tyrosine tripeptide
1081	TPC_CQA	Composition of Cysteine-Glutamine-Alanine tripeptide
1082	TPC_CQC	Composition of Cysteine-Glutamine-Cysteine tripeptide
1083	TPC_CQD	Composition of Cysteine-Glutamine-Aspartic Acid tripeptide
1084	TPC_CQE	Composition of Cysteine-Glutamine-Glutamic Acid tripeptide
1085	TPC_CQF	Composition of Cysteine-Glutamine-Phenylalanine tripeptide
1086	TPC_CQG	Composition of Cysteine-Glutamine-Glycine tripeptide
1087	TPC_CQH	Composition of Cysteine-Glutamine-Histidine tripeptide
1088	TPC_CQI	Composition of Cysteine-Glutamine-Isoleucine tripeptide
1089	TPC_CQK	Composition of Cysteine-Glutamine-Lysine tripeptide
1090	TPC_CQL	Composition of Cysteine-Glutamine-Leucine tripeptide
1091	TPC_CQM	Composition of Cysteine-Glutamine-Methionine tripeptide
1092	TPC_CQN	Composition of Cysteine-Glutamine-Asparagine tripeptide
1093	TPC_CQP	Composition of Cysteine-Glutamine-Proline tripeptide
1094	TPC_CQQ	Composition of Cysteine-Glutamine-Glutamine tripeptide
1095	TPC_CQR	Composition of Cysteine-Glutamine-Arginine tripeptide
1096	TPC_CQS	Composition of Cysteine-Glutamine-Serine tripeptide
1097	TPC_CQT	Composition of Cysteine-Glutamine-Threonine tripeptide
1098	TPC_CQV	Composition of Cysteine-Glutamine-Valine tripeptide
1099	TPC_CQW	Composition of Cysteine-Glutamine-Tryptophan tripeptide
1100	TPC_CQY	Composition of Cysteine-Glutamine-Tyrosine tripeptide
1101	TPC_CRA	Composition of Cysteine-Arginine-Alanine tripeptide
1102	TPC_CRC	Composition of Cysteine-Arginine-Cysteine tripeptide
1103	TPC_CRD	Composition of Cysteine-Arginine-Aspartic Acid tripeptide
1104	TPC_CRE	Composition of Cysteine-Arginine-Glutamic Acid tripeptide
1105	TPC_CRF	Composition of Cysteine-Arginine-Phenylalanine tripeptide
1106	TPC_CRG	Composition of Cysteine-Arginine-Glycine tripeptide
1107	TPC_CRH	Composition of Cysteine-Arginine-Histidine tripeptide
1108	TPC_CRI	Composition of Cysteine-Arginine-Isoleucine tripeptide
1109	TPC_CRK	Composition of Cysteine-Arginine-Lysine tripeptide
1110	TPC_CRL	Composition of Cysteine-Arginine-Leucine tripeptide
1111	TPC_CRM	Composition of Cysteine-Arginine-Methionine tripeptide
1112	TPC_CRN	Composition of Cysteine-Arginine-Asparagine tripeptide
1113	TPC_CRP	Composition of Cysteine-Arginine-Proline tripeptide
1114	TPC_CRQ	Composition of Cysteine-Arginine-Glutamine tripeptide
1115	TPC_CRR	Composition of Cysteine-Arginine-Arginine tripeptide
1116	TPC_CRS	Composition of Cysteine-Arginine-Serine tripeptide
1117	TPC_CRT	Composition of Cysteine-Arginine-Threonine tripeptide
1118	TPC_CRV	Composition of Cysteine-Arginine-Valine tripeptide
1119	TPC_CRW	Composition of Cysteine-Arginine-Tryptophan tripeptide
1120	TPC_CRY	Composition of Cysteine-Arginine-Tyrosine tripeptide
1121	TPC_CSA	Composition of Cysteine-Serine-Alanine tripeptide
1122	TPC_CSC	Composition of Cysteine-Serine-Cysteine tripeptide
1123	TPC_CSD	Composition of Cysteine-Serine-Aspartic Acid tripeptide
1124	TPC_CSE	Composition of Cysteine-Serine-Glutamic Acid tripeptide
1125	TPC_CSF	Composition of Cysteine-Serine-Phenylalanine tripeptide
1126	TPC_CSG	Composition of Cysteine-Serine-Glycine tripeptide
1127	TPC_CSH	Composition of Cysteine-Serine-Histidine tripeptide
1128	TPC_CSI	Composition of Cysteine-Serine-Isoleucine tripeptide
1129	TPC_CSK	Composition of Cysteine-Serine-Lysine tripeptide
1130	TPC_CSL	Composition of Cysteine-Serine-Leucine tripeptide
1131	TPC_CSM	Composition of Cysteine-Serine-Methionine tripeptide
1132	TPC_CSN	Composition of Cysteine-Serine-Asparagine tripeptide
1133	TPC_CSP	Composition of Cysteine-Serine-Proline tripeptide
1134	TPC_CSQ	Composition of Cysteine-Serine-Glutamine tripeptide
1135	TPC_CSR	Composition of Cysteine-Serine-Arginine tripeptide
1136	TPC_CSS	Composition of Cysteine-Serine-Serine tripeptide
1137	TPC_CST	Composition of Cysteine-Serine-Threonine tripeptide
1138	TPC_CSV	Composition of Cysteine-Serine-Valine tripeptide
1139	TPC_CSW	Composition of Cysteine-Serine-Tryptophan tripeptide
1140	TPC_CSY	Composition of Cysteine-Serine-Tyrosine tripeptide
1141	TPC_CTA	Composition of Cysteine-Threonine-Alanine tripeptide
1142	TPC_CTC	Composition of Cysteine-Threonine-Cysteine tripeptide
1143	TPC_CTD	Composition of Cysteine-Threonine-Aspartic Acid tripeptide
1144	TPC_CTE	Composition of Cysteine-Threonine-Glutamic Acid tripeptide
1145	TPC_CTF	Composition of Cysteine-Threonine-Phenylalanine tripeptide
1146	TPC_CTG	Composition of Cysteine-Threonine-Glycine tripeptide
1147	TPC_CTH	Composition of Cysteine-Threonine-Histidine tripeptide
1148	TPC_CTI	Composition of Cysteine-Threonine-Isoleucine tripeptide
1149	TPC_CTK	Composition of Cysteine-Threonine-Lysine tripeptide
1150	TPC_CTL	Composition of Cysteine-Threonine-Leucine tripeptide
1151	TPC_CTM	Composition of Cysteine-Threonine-Methionine tripeptide
1152	TPC_CTN	Composition of Cysteine-Threonine-Asparagine tripeptide
1153	TPC_CTP	Composition of Cysteine-Threonine-Proline tripeptide
1154	TPC_CTQ	Composition of Cysteine-Threonine-Glutamine tripeptide
1155	TPC_CTR	Composition of Cysteine-Threonine-Arginine tripeptide
1156	TPC_CTS	Composition of Cysteine-Threonine-Serine tripeptide
1157	TPC_CTT	Composition of Cysteine-Threonine-Threonine tripeptide
1158	TPC_CTV	Composition of Cysteine-Threonine-Valine tripeptide
1159	TPC_CTW	Composition of Cysteine-Threonine-Tryptophan tripeptide
1160	TPC_CTY	Composition of Cysteine-Threonine-Tyrosine tripeptide
1161	TPC_CVA	Composition of Cysteine-Valine-Alanine tripeptide
1162	TPC_CVC	Composition of Cysteine-Valine-Cysteine tripeptide
1163	TPC_CVD	Composition of Cysteine-Valine-Aspartic Acid tripeptide
1164	TPC_CVE	Composition of Cysteine-Valine-Glutamic Acid tripeptide
1165	TPC_CVF	Composition of Cysteine-Valine-Phenylalanine tripeptide
1166	TPC_CVG	Composition of Cysteine-Valine-Glycine tripeptide
1167	TPC_CVH	Composition of Cysteine-Valine-Histidine tripeptide
1168	TPC_CVI	Composition of Cysteine-Valine-Isoleucine tripeptide
1169	TPC_CVK	Composition of Cysteine-Valine-Lysine tripeptide
1170	TPC_CVL	Composition of Cysteine-Valine-Leucine tripeptide
1171	TPC_CVM	Composition of Cysteine-Valine-Methionine tripeptide
1172	TPC_CVN	Composition of Cysteine-Valine-Asparagine tripeptide
1173	TPC_CVP	Composition of Cysteine-Valine-Proline tripeptide
1174	TPC_CVQ	Composition of Cysteine-Valine-Glutamine tripeptide
1175	TPC_CVR	Composition of Cysteine-Valine-Arginine tripeptide
1176	TPC_CVS	Composition of Cysteine-Valine-Serine tripeptide
1177	TPC_CVT	Composition of Cysteine-Valine-Threonine tripeptide
1178	TPC_CVV	Composition of Cysteine-Valine-Valine tripeptide
1179	TPC_CVW	Composition of Cysteine-Valine-Tryptophan tripeptide
1180	TPC_CVY	Composition of Cysteine-Valine-Tyrosine tripeptide
1181	TPC_CWA	Composition of Cysteine-Tryptophan-Alanine tripeptide
1182	TPC_CWC	Composition of Cysteine-Tryptophan-Cysteine tripeptide
1183	TPC_CWD	Composition of Cysteine-Tryptophan-Aspartic Acid tripeptide
1184	TPC_CWE	Composition of Cysteine-Tryptophan-Glutamic Acid tripeptide
1185	TPC_CWF	Composition of Cysteine-Tryptophan-Phenylalanine tripeptide
1186	TPC_CWG	Composition of Cysteine-Tryptophan-Glycine tripeptide
1187	TPC_CWH	Composition of Cysteine-Tryptophan-Histidine tripeptide
1188	TPC_CWI	Composition of Cysteine-Tryptophan-Isoleucine tripeptide
1189	TPC_CWK	Composition of Cysteine-Tryptophan-Lysine tripeptide
1190	TPC_CWL	Composition of Cysteine-Tryptophan-Leucine tripeptide
1191	TPC_CWM	Composition of Cysteine-Tryptophan-Methionine tripeptide
1192	TPC_CWN	Composition of Cysteine-Tryptophan-Asparagine tripeptide
1193	TPC_CWP	Composition of Cysteine-Tryptophan-Proline tripeptide
1194	TPC_CWQ	Composition of Cysteine-Tryptophan-Glutamine tripeptide
1195	TPC_CWR	Composition of Cysteine-Tryptophan-Arginine tripeptide
1196	TPC_CWS	Composition of Cysteine-Tryptophan-Serine tripeptide
1197	TPC_CWT	Composition of Cysteine-Tryptophan-Threonine tripeptide
1198	TPC_CWV	Composition of Cysteine-Tryptophan-Valine tripeptide
1199	TPC_CWW	Composition of Cysteine-Tryptophan-Tryptophan tripeptide
1200	TPC_CWY	Composition of Cysteine-Tryptophan-Tyrosine tripeptide
1201	TPC_CYA	Composition of Cysteine-Tyrosine-Alanine tripeptide
1202	TPC_CYC	Composition of Cysteine-Tyrosine-Cysteine tripeptide
1203	TPC_CYD	Composition of Cysteine-Tyrosine-Aspartic Acid tripeptide
1204	TPC_CYE	Composition of Cysteine-Tyrosine-Glutamic Acid tripeptide
1205	TPC_CYF	Composition of Cysteine-Tyrosine-Phenylalanine tripeptide
1206	TPC_CYG	Composition of Cysteine-Tyrosine-Glycine tripeptide
1207	TPC_CYH	Composition of Cysteine-Tyrosine-Histidine tripeptide
1208	TPC_CYI	Composition of Cysteine-Tyrosine-Isoleucine tripeptide
1209	TPC_CYK	Composition of Cysteine-Tyrosine-Lysine tripeptide
1210	TPC_CYL	Composition of Cysteine-Tyrosine-Leucine tripeptide
1211	TPC_CYM	Composition of Cysteine-Tyrosine-Methionine tripeptide
1212	TPC_CYN	Composition of Cysteine-Tyrosine-Asparagine tripeptide
1213	TPC_CYP	Composition of Cysteine-Tyrosine-Proline tripeptide
1214	TPC_CYQ	Composition of Cysteine-Tyrosine-Glutamine tripeptide
1215	TPC_CYR	Composition of Cysteine-Tyrosine-Arginine tripeptide
1216	TPC_CYS	Composition of Cysteine-Tyrosine-Serine tripeptide
1217	TPC_CYT	Composition of Cysteine-Tyrosine-Threonine tripeptide
1218	TPC_CYV	Composition of Cysteine-Tyrosine-Valine tripeptide
1219	TPC_CYW	Composition of Cysteine-Tyrosine-Tryptophan tripeptide
1220	TPC_CYY	Composition of Cysteine-Tyrosine-Tyrosine tripeptide
1221	TPC_DAA	Composition of Aspartic Acid-Alanine-Alanine tripeptide
1222	TPC_DAC	Composition of Aspartic Acid-Alanine-Cysteine tripeptide
1223	TPC_DAD	Composition of Aspartic Acid-Alanine-Aspartic Acid tripeptide
1224	TPC_DAE	Composition of Aspartic Acid-Alanine-Glutamic Acid tripeptide
1225	TPC_DAF	Composition of Aspartic Acid-Alanine-Phenylalanine tripeptide
1226	TPC_DAG	Composition of Aspartic Acid-Alanine-Glycine tripeptide
1227	TPC_DAH	Composition of Aspartic Acid-Alanine-Histidine tripeptide
1228	TPC_DAI	Composition of Aspartic Acid-Alanine-Isoleucine tripeptide
1229	TPC_DAK	Composition of Aspartic Acid-Alanine-Lysine tripeptide
1230	TPC_DAL	Composition of Aspartic Acid-Alanine-Leucine tripeptide
1231	TPC_DAM	Composition of Aspartic Acid-Alanine-Methionine tripeptide
1232	TPC_DAN	Composition of Aspartic Acid-Alanine-Asparagine tripeptide
1233	TPC_DAP	Composition of Aspartic Acid-Alanine-Proline tripeptide
1234	TPC_DAQ	Composition of Aspartic Acid-Alanine-Glutamine tripeptide
1235	TPC_DAR	Composition of Aspartic Acid-Alanine-Arginine tripeptide
1236	TPC_DAS	Composition of Aspartic Acid-Alanine-Serine tripeptide
1237	TPC_DAT	Composition of Aspartic Acid-Alanine-Threonine tripeptide
1238	TPC_DAV	Composition of Aspartic Acid-Alanine-Valine tripeptide
1239	TPC_DAW	Composition of Aspartic Acid-Alanine-Tryptophan tripeptide
1240	TPC_DAY	Composition of Aspartic Acid-Alanine-Tyrosine tripeptide
1241	TPC_DCA	Composition of Aspartic Acid-Cysteine-Alanine tripeptide
1242	TPC_DCC	Composition of Aspartic Acid-Cysteine-Cysteine tripeptide
1243	TPC_DCD	Composition of Aspartic Acid-Cysteine-Aspartic Acid tripeptide
1244	TPC_DCE	Composition of Aspartic Acid-Cysteine-Glutamic Acid tripeptide
1245	TPC_DCF	Composition of Aspartic Acid-Cysteine-Phenylalanine tripeptide
1246	TPC_DCG	Composition of Aspartic Acid-Cysteine-Glycine tripeptide
1247	TPC_DCH	Composition of Aspartic Acid-Cysteine-Histidine tripeptide
1248	TPC_DCI	Composition of Aspartic Acid-Cysteine-Isoleucine tripeptide
1249	TPC_DCK	Composition of Aspartic Acid-Cysteine-Lysine tripeptide
1250	TPC_DCL	Composition of Aspartic Acid-Cysteine-Leucine tripeptide
1251	TPC_DCM	Composition of Aspartic Acid-Cysteine-Methionine tripeptide
1252	TPC_DCN	Composition of Aspartic Acid-Cysteine-Asparagine tripeptide
1253	TPC_DCP	Composition of Aspartic Acid-Cysteine-Proline tripeptide
1254	TPC_DCQ	Composition of Aspartic Acid-Cysteine-Glutamine tripeptide
1255	TPC_DCR	Composition of Aspartic Acid-Cysteine-Arginine tripeptide
1256	TPC_DCS	Composition of Aspartic Acid-Cysteine-Serine tripeptide
1257	TPC_DCT	Composition of Aspartic Acid-Cysteine-Threonine tripeptide
1258	TPC_DCV	Composition of Aspartic Acid-Cysteine-Valine tripeptide
1259	TPC_DCW	Composition of Aspartic Acid-Cysteine-Tryptophan tripeptide
1260	TPC_DCY	Composition of Aspartic Acid-Cysteine-Tyrosine tripeptide
1261	TPC_DDA	Composition of Aspartic Acid-Aspartic Acid-Alanine tripeptide
1262	TPC_DDC	Composition of Aspartic Acid-Aspartic Acid-Cysteine tripeptide
1263	TPC_DDD	Composition of Aspartic Acid-Aspartic Acid-Aspartic Acid tripeptide
1264	TPC_DDE	Composition of Aspartic Acid-Aspartic Acid-Glutamic Acid tripeptide
1265	TPC_DDF	Composition of Aspartic Acid-Aspartic Acid-Phenylalanine tripeptide
1266	TPC_DDG	Composition of Aspartic Acid-Aspartic Acid-Glycine tripeptide
1267	TPC_DDH	Composition of Aspartic Acid-Aspartic Acid-Histidine tripeptide
1268	TPC_DDI	Composition of Aspartic Acid-Aspartic Acid-Isoleucine tripeptide
1269	TPC_DDK	Composition of Aspartic Acid-Aspartic Acid-Lysine tripeptide
1270	TPC_DDL	Composition of Aspartic Acid-Aspartic Acid-Leucine tripeptide
1271	TPC_DDM	Composition of Aspartic Acid-Aspartic Acid-Methionine tripeptide
1272	TPC_DDN	Composition of Aspartic Acid-Aspartic Acid-Asparagine tripeptide
1273	TPC_DDP	Composition of Aspartic Acid-Aspartic Acid-Proline tripeptide
1274	TPC_DDQ	Composition of Aspartic Acid-Aspartic Acid-Glutamine tripeptide
1275	TPC_DDR	Composition of Aspartic Acid-Aspartic Acid-Arginine tripeptide
1276	TPC_DDS	Composition of Aspartic Acid-Aspartic Acid-Serine tripeptide
1277	TPC_DDT	Composition of Aspartic Acid-Aspartic Acid-Threonine tripeptide
1278	TPC_DDV	Composition of Aspartic Acid-Aspartic Acid-Valine tripeptide
1279	TPC_DDW	Composition of Aspartic Acid-Aspartic Acid-Tryptophan tripeptide
1280	TPC_DDY	Composition of Aspartic Acid-Aspartic Acid-Tyrosine tripeptide
1281	TPC_DEA	Composition of Aspartic Acid-Glutamic Acid-Alanine tripeptide
1282	TPC_DEC	Composition of Aspartic Acid-Glutamic Acid-Cysteine tripeptide
1283	TPC_DED	Composition of Aspartic Acid-Glutamic Acid-Aspartic Acid tripeptide
1284	TPC_DEE	Composition of Aspartic Acid-Glutamic Acid-Glutamic Acid tripeptide
1285	TPC_DEF	Composition of Aspartic Acid-Glutamic Acid-Phenylalanine tripeptide
1286	TPC_DEG	Composition of Aspartic Acid-Glutamic Acid-Glycine tripeptide
1287	TPC_DEH	Composition of Aspartic Acid-Glutamic Acid-Histidine tripeptide
1288	TPC_DEI	Composition of Aspartic Acid-Glutamic Acid-Isoleucine tripeptide
1289	TPC_DEK	Composition of Aspartic Acid-Glutamic Acid-Lysine tripeptide
1290	TPC_DEL	Composition of Aspartic Acid-Glutamic Acid-Leucine tripeptide
1291	TPC_DEM	Composition of Aspartic Acid-Glutamic Acid-Methionine tripeptide
1292	TPC_DEN	Composition of Aspartic Acid-Glutamic Acid-Asparagine tripeptide
1293	TPC_DEP	Composition of Aspartic Acid-Glutamic Acid-Proline tripeptide
1294	TPC_DEQ	Composition of Aspartic Acid-Glutamic Acid-Glutamine tripeptide
1295	TPC_DER	Composition of Aspartic Acid-Glutamic Acid-Arginine tripeptide
1296	TPC_DES	Composition of Aspartic Acid-Glutamic Acid-Serine tripeptide
1297	TPC_DET	Composition of Aspartic Acid-Glutamic Acid-Threonine tripeptide
1298	TPC_DEV	Composition of Aspartic Acid-Glutamic Acid-Valine tripeptide
1299	TPC_DEW	Composition of Aspartic Acid-Glutamic Acid-Tryptophan tripeptide
1300	TPC_DEY	Composition of Aspartic Acid-Glutamic Acid-Tyrosine tripeptide
1301	TPC_DFA	Composition of Aspartic Acid-Phenylalanine-Alanine tripeptide
1302	TPC_DFC	Composition of Aspartic Acid-Phenylalanine-Cysteine tripeptide
1303	TPC_DFD	Composition of Aspartic Acid-Phenylalanine-Aspartic Acid tripeptide
1304	TPC_DFE	Composition of Aspartic Acid-Phenylalanine-Glutamic Acid tripeptide
1305	TPC_DFF	Composition of Aspartic Acid-Phenylalanine-Phenylalanine tripeptide
1306	TPC_DFG	Composition of Aspartic Acid-Phenylalanine-Glycine tripeptide
1307	TPC_DFH	Composition of Aspartic Acid-Phenylalanine-Histidine tripeptide
1308	TPC_DFI	Composition of Aspartic Acid-Phenylalanine-Isoleucine tripeptide
1309	TPC_DFK	Composition of Aspartic Acid-Phenylalanine-Lysine tripeptide
1310	TPC_DFL	Composition of Aspartic Acid-Phenylalanine-Leucine tripeptide
1311	TPC_DFM	Composition of Aspartic Acid-Phenylalanine-Methionine tripeptide
1312	TPC_DFN	Composition of Aspartic Acid-Phenylalanine-Asparagine tripeptide
1313	TPC_DFP	Composition of Aspartic Acid-Phenylalanine-Proline tripeptide
1314	TPC_DFQ	Composition of Aspartic Acid-Phenylalanine-Glutamine tripeptide
1315	TPC_DFR	Composition of Aspartic Acid-Phenylalanine-Arginine tripeptide
1316	TPC_DFS	Composition of Aspartic Acid-Phenylalanine-Serine tripeptide
1317	TPC_DFT	Composition of Aspartic Acid-Phenylalanine-Threonine tripeptide
1318	TPC_DFV	Composition of Aspartic Acid-Phenylalanine-Valine tripeptide
1319	TPC_DFW	Composition of Aspartic Acid-Phenylalanine-Tryptophan tripeptide
1320	TPC_DFY	Composition of Aspartic Acid-Phenylalanine-Tyrosine tripeptide
1321	TPC_DGA	Composition of Aspartic Acid-Glycine-Alanine tripeptide
1322	TPC_DGC	Composition of Aspartic Acid-Glycine-Cysteine tripeptide
1323	TPC_DGD	Composition of Aspartic Acid-Glycine-Aspartic Acid tripeptide
1324	TPC_DGE	Composition of Aspartic Acid-Glycine-Glutamic Acid tripeptide
1325	TPC_DGF	Composition of Aspartic Acid-Glycine-Phenylalanine tripeptide
1326	TPC_DGG	Composition of Aspartic Acid-Glycine-Glycine tripeptide
1327	TPC_DGH	Composition of Aspartic Acid-Glycine-Histidine tripeptide
1328	TPC_DGI	Composition of Aspartic Acid-Glycine-Isoleucine tripeptide
1329	TPC_DGK	Composition of Aspartic Acid-Glycine-Lysine tripeptide
1330	TPC_DGL	Composition of Aspartic Acid-Glycine-Leucine tripeptide
1331	TPC_DGM	Composition of Aspartic Acid-Glycine-Methionine tripeptide
1332	TPC_DGN	Composition of Aspartic Acid-Glycine-Asparagine tripeptide
1333	TPC_DGP	Composition of Aspartic Acid-Glycine-Proline tripeptide
1334	TPC_DGQ	Composition of Aspartic Acid-Glycine-Glutamine tripeptide
1335	TPC_DGR	Composition of Aspartic Acid-Glycine-Arginine tripeptide
1336	TPC_DGS	Composition of Aspartic Acid-Glycine-Serine tripeptide
1337	TPC_DGT	Composition of Aspartic Acid-Glycine-Threonine tripeptide
1338	TPC_DGV	Composition of Aspartic Acid-Glycine-Valine tripeptide
1339	TPC_DGW	Composition of Aspartic Acid-Glycine-Tryptophan tripeptide
1340	TPC_DGY	Composition of Aspartic Acid-Glycine-Tyrosine tripeptide
1341	TPC_DHA	Composition of Aspartic Acid-Histidine-Alanine tripeptide
1342	TPC_DHC	Composition of Aspartic Acid-Histidine-Cysteine tripeptide
1343	TPC_DHD	Composition of Aspartic Acid-Histidine-Aspartic Acid tripeptide
1344	TPC_DHE	Composition of Aspartic Acid-Histidine-Glutamic Acid tripeptide
1345	TPC_DHF	Composition of Aspartic Acid-Histidine-Phenylalanine tripeptide
1346	TPC_DHG	Composition of Aspartic Acid-Histidine-Glycine tripeptide
1347	TPC_DHH	Composition of Aspartic Acid-Histidine-Histidine tripeptide
1348	TPC_DHI	Composition of Aspartic Acid-Histidine-Isoleucine tripeptide
1349	TPC_DHK	Composition of Aspartic Acid-Histidine-Lysine tripeptide
1350	TPC_DHL	Composition of Aspartic Acid-Histidine-Leucine tripeptide
1351	TPC_DHM	Composition of Aspartic Acid-Histidine-Methionine tripeptide
1352	TPC_DHN	Composition of Aspartic Acid-Histidine-Asparagine tripeptide
1353	TPC_DHP	Composition of Aspartic Acid-Histidine-Proline tripeptide
1354	TPC_DHQ	Composition of Aspartic Acid-Histidine-Glutamine tripeptide
1355	TPC_DHR	Composition of Aspartic Acid-Histidine-Arginine tripeptide
1356	TPC_DHS	Composition of Aspartic Acid-Histidine-Serine tripeptide
1357	TPC_DHT	Composition of Aspartic Acid-Histidine-Threonine tripeptide
1358	TPC_DHV	Composition of Aspartic Acid-Histidine-Valine tripeptide
1359	TPC_DHW	Composition of Aspartic Acid-Histidine-Tryptophan tripeptide
1360	TPC_DHY	Composition of Aspartic Acid-Histidine-Tyrosine tripeptide
1361	TPC_DIA	Composition of Aspartic Acid-Isoleucine-Alanine tripeptide
1362	TPC_DIC	Composition of Aspartic Acid-Isoleucine-Cysteine tripeptide
1363	TPC_DID	Composition of Aspartic Acid-Isoleucine-Aspartic Acid tripeptide
1364	TPC_DIE	Composition of Aspartic Acid-Isoleucine-Glutamic Acid tripeptide
1365	TPC_DIF	Composition of Aspartic Acid-Isoleucine-Phenylalanine tripeptide
1366	TPC_DIG	Composition of Aspartic Acid-Isoleucine-Glycine tripeptide
1367	TPC_DIH	Composition of Aspartic Acid-Isoleucine-Histidine tripeptide
1368	TPC_DII	Composition of Aspartic Acid-Isoleucine-Isoleucine tripeptide
1369	TPC_DIK	Composition of Aspartic Acid-Isoleucine-Lysine tripeptide
1370	TPC_DIL	Composition of Aspartic Acid-Isoleucine-Leucine tripeptide
1371	TPC_DIM	Composition of Aspartic Acid-Isoleucine-Methionine tripeptide
1372	TPC_DIN	Composition of Aspartic Acid-Isoleucine-Asparagine tripeptide
1373	TPC_DIP	Composition of Aspartic Acid-Isoleucine-Proline tripeptide
1374	TPC_DIQ	Composition of Aspartic Acid-Isoleucine-Glutamine tripeptide
1375	TPC_DIR	Composition of Aspartic Acid-Isoleucine-Arginine tripeptide
1376	TPC_DIS	Composition of Aspartic Acid-Isoleucine-Serine tripeptide
1377	TPC_DIT	Composition of Aspartic Acid-Isoleucine-Threonine tripeptide
1378	TPC_DIV	Composition of Aspartic Acid-Isoleucine-Valine tripeptide
1379	TPC_DIW	Composition of Aspartic Acid-Isoleucine-Tryptophan tripeptide
1380	TPC_DIY	Composition of Aspartic Acid-Isoleucine-Tyrosine tripeptide
1381	TPC_DKA	Composition of Aspartic Acid-Lysine-Alanine tripeptide
1382	TPC_DKC	Composition of Aspartic Acid-Lysine-Cysteine tripeptide
1383	TPC_DKD	Composition of Aspartic Acid-Lysine-Aspartic Acid tripeptide
1384	TPC_DKE	Composition of Aspartic Acid-Lysine-Glutamic Acid tripeptide
1385	TPC_DKF	Composition of Aspartic Acid-Lysine-Phenylalanine tripeptide
1386	TPC_DKG	Composition of Aspartic Acid-Lysine-Glycine tripeptide
1387	TPC_DKH	Composition of Aspartic Acid-Lysine-Histidine tripeptide
1388	TPC_DKI	Composition of Aspartic Acid-Lysine-Isoleucine tripeptide
1389	TPC_DKK	Composition of Aspartic Acid-Lysine-Lysine tripeptide
1390	TPC_DKL	Composition of Aspartic Acid-Lysine-Leucine tripeptide
1391	TPC_DKM	Composition of Aspartic Acid-Lysine-Methionine tripeptide
1392	TPC_DKN	Composition of Aspartic Acid-Lysine-Asparagine tripeptide
1393	TPC_DKP	Composition of Aspartic Acid-Lysine-Proline tripeptide
1394	TPC_DKQ	Composition of Aspartic Acid-Lysine-Glutamine tripeptide
1395	TPC_DKR	Composition of Aspartic Acid-Lysine-Arginine tripeptide
1396	TPC_DKS	Composition of Aspartic Acid-Lysine-Serine tripeptide
1397	TPC_DKT	Composition of Aspartic Acid-Lysine-Threonine tripeptide
1398	TPC_DKV	Composition of Aspartic Acid-Lysine-Valine tripeptide
1399	TPC_DKW	Composition of Aspartic Acid-Lysine-Tryptophan tripeptide
1400	TPC_DKY	Composition of Aspartic Acid-Lysine-Tyrosine tripeptide
1401	TPC_DLA	Composition of Aspartic Acid-Leucine-Alanine tripeptide
1402	TPC_DLC	Composition of Aspartic Acid-Leucine-Cysteine tripeptide
1403	TPC_DLD	Composition of Aspartic Acid-Leucine-Aspartic Acid tripeptide
1404	TPC_DLE	Composition of Aspartic Acid-Leucine-Glutamic Acid tripeptide
1405	TPC_DLF	Composition of Aspartic Acid-Leucine-Phenylalanine tripeptide
1406	TPC_DLG	Composition of Aspartic Acid-Leucine-Glycine tripeptide
1407	TPC_DLH	Composition of Aspartic Acid-Leucine-Histidine tripeptide
1408	TPC_DLI	Composition of Aspartic Acid-Leucine-Isoleucine tripeptide
1409	TPC_DLK	Composition of Aspartic Acid-Leucine-Lysine tripeptide
1410	TPC_DLL	Composition of Aspartic Acid-Leucine-Leucine tripeptide
1411	TPC_DLM	Composition of Aspartic Acid-Leucine-Methionine tripeptide
1412	TPC_DLN	Composition of Aspartic Acid-Leucine-Asparagine tripeptide
1413	TPC_DLP	Composition of Aspartic Acid-Leucine-Proline tripeptide
1414	TPC_DLQ	Composition of Aspartic Acid-Leucine-Glutamine tripeptide
1415	TPC_DLR	Composition of Aspartic Acid-Leucine-Arginine tripeptide
1416	TPC_DLS	Composition of Aspartic Acid-Leucine-Serine tripeptide
1417	TPC_DLT	Composition of Aspartic Acid-Leucine-Threonine tripeptide
1418	TPC_DLV	Composition of Aspartic Acid-Leucine-Valine tripeptide
1419	TPC_DLW	Composition of Aspartic Acid-Leucine-Tryptophan tripeptide
1420	TPC_DLY	Composition of Aspartic Acid-Leucine-Tyrosine tripeptide
1421	TPC_DMA	Composition of Aspartic Acid-Methionine-Alanine tripeptide
1422	TPC_DMC	Composition of Aspartic Acid-Methionine-Cysteine tripeptide
1423	TPC_DMD	Composition of Aspartic Acid-Methionine-Aspartic Acid tripeptide
1424	TPC_DME	Composition of Aspartic Acid-Methionine-Glutamic Acid tripeptide
1425	TPC_DMF	Composition of Aspartic Acid-Methionine-Phenylalanine tripeptide
1426	TPC_DMG	Composition of Aspartic Acid-Methionine-Glycine tripeptide
1427	TPC_DMH	Composition of Aspartic Acid-Methionine-Histidine tripeptide
1428	TPC_DMI	Composition of Aspartic Acid-Methionine-Isoleucine tripeptide
1429	TPC_DMK	Composition of Aspartic Acid-Methionine-Lysine tripeptide
1430	TPC_DML	Composition of Aspartic Acid-Methionine-Leucine tripeptide
1431	TPC_DMM	Composition of Aspartic Acid-Methionine-Methionine tripeptide
1432	TPC_DMN	Composition of Aspartic Acid-Methionine-Asparagine tripeptide
1433	TPC_DMP	Composition of Aspartic Acid-Methionine-Proline tripeptide
1434	TPC_DMQ	Composition of Aspartic Acid-Methionine-Glutamine tripeptide
1435	TPC_DMR	Composition of Aspartic Acid-Methionine-Arginine tripeptide
1436	TPC_DMS	Composition of Aspartic Acid-Methionine-Serine tripeptide
1437	TPC_DMT	Composition of Aspartic Acid-Methionine-Threonine tripeptide
1438	TPC_DMV	Composition of Aspartic Acid-Methionine-Valine tripeptide
1439	TPC_DMW	Composition of Aspartic Acid-Methionine-Tryptophan tripeptide
1440	TPC_DMY	Composition of Aspartic Acid-Methionine-Tyrosine tripeptide
1441	TPC_DNA	Composition of Aspartic Acid-Asparagine-Alanine tripeptide
1442	TPC_DNC	Composition of Aspartic Acid-Asparagine-Cysteine tripeptide
1443	TPC_DND	Composition of Aspartic Acid-Asparagine-Aspartic Acid tripeptide
1444	TPC_DNE	Composition of Aspartic Acid-Asparagine-Glutamic Acid tripeptide
1445	TPC_DNF	Composition of Aspartic Acid-Asparagine-Phenylalanine tripeptide
1446	TPC_DNG	Composition of Aspartic Acid-Asparagine-Glycine tripeptide
1447	TPC_DNH	Composition of Aspartic Acid-Asparagine-Histidine tripeptide
1448	TPC_DNI	Composition of Aspartic Acid-Asparagine-Isoleucine tripeptide
1449	TPC_DNK	Composition of Aspartic Acid-Asparagine-Lysine tripeptide
1450	TPC_DNL	Composition of Aspartic Acid-Asparagine-Leucine tripeptide
1451	TPC_DNM	Composition of Aspartic Acid-Asparagine-Methionine tripeptide
1452	TPC_DNN	Composition of Aspartic Acid-Asparagine-Asparagine tripeptide
1453	TPC_DNP	Composition of Aspartic Acid-Asparagine-Proline tripeptide
1454	TPC_DNQ	Composition of Aspartic Acid-Asparagine-Glutamine tripeptide
1455	TPC_DNR	Composition of Aspartic Acid-Asparagine-Arginine tripeptide
1456	TPC_DNS	Composition of Aspartic Acid-Asparagine-Serine tripeptide
1457	TPC_DNT	Composition of Aspartic Acid-Asparagine-Threonine tripeptide
1458	TPC_DNV	Composition of Aspartic Acid-Asparagine-Valine tripeptide
1459	TPC_DNW	Composition of Aspartic Acid-Asparagine-Tryptophan tripeptide
1460	TPC_DNY	Composition of Aspartic Acid-Asparagine-Tyrosine tripeptide
1461	TPC_DPA	Composition of Aspartic Acid-Proline-Alanine tripeptide
1462	TPC_DPC	Composition of Aspartic Acid-Proline-Cysteine tripeptide
1463	TPC_DPD	Composition of Aspartic Acid-Proline-Aspartic Acid tripeptide
1464	TPC_DPE	Composition of Aspartic Acid-Proline-Glutamic Acid tripeptide
1465	TPC_DPF	Composition of Aspartic Acid-Proline-Phenylalanine tripeptide
1466	TPC_DPG	Composition of Aspartic Acid-Proline-Glycine tripeptide
1467	TPC_DPH	Composition of Aspartic Acid-Proline-Histidine tripeptide
1468	TPC_DPI	Composition of Aspartic Acid-Proline-Isoleucine tripeptide
1469	TPC_DPK	Composition of Aspartic Acid-Proline-Lysine tripeptide
1470	TPC_DPL	Composition of Aspartic Acid-Proline-Leucine tripeptide
1471	TPC_DPM	Composition of Aspartic Acid-Proline-Methionine tripeptide
1472	TPC_DPN	Composition of Aspartic Acid-Proline-Asparagine tripeptide
1473	TPC_DPP	Composition of Aspartic Acid-Proline-Proline tripeptide
1474	TPC_DPQ	Composition of Aspartic Acid-Proline-Glutamine tripeptide
1475	TPC_DPR	Composition of Aspartic Acid-Proline-Arginine tripeptide
1476	TPC_DPS	Composition of Aspartic Acid-Proline-Serine tripeptide
1477	TPC_DPT	Composition of Aspartic Acid-Proline-Threonine tripeptide
1478	TPC_DPV	Composition of Aspartic Acid-Proline-Valine tripeptide
1479	TPC_DPW	Composition of Aspartic Acid-Proline-Tryptophan tripeptide
1480	TPC_DPY	Composition of Aspartic Acid-Proline-Tyrosine tripeptide
1481	TPC_DQA	Composition of Aspartic Acid-Glutamine-Alanine tripeptide
1482	TPC_DQC	Composition of Aspartic Acid-Glutamine-Cysteine tripeptide
1483	TPC_DQD	Composition of Aspartic Acid-Glutamine-Aspartic Acid tripeptide
1484	TPC_DQE	Composition of Aspartic Acid-Glutamine-Glutamic Acid tripeptide
1485	TPC_DQF	Composition of Aspartic Acid-Glutamine-Phenylalanine tripeptide
1486	TPC_DQG	Composition of Aspartic Acid-Glutamine-Glycine tripeptide
1487	TPC_DQH	Composition of Aspartic Acid-Glutamine-Histidine tripeptide
1488	TPC_DQI	Composition of Aspartic Acid-Glutamine-Isoleucine tripeptide
1489	TPC_DQK	Composition of Aspartic Acid-Glutamine-Lysine tripeptide
1490	TPC_DQL	Composition of Aspartic Acid-Glutamine-Leucine tripeptide
1491	TPC_DQM	Composition of Aspartic Acid-Glutamine-Methionine tripeptide
1492	TPC_DQN	Composition of Aspartic Acid-Glutamine-Asparagine tripeptide
1493	TPC_DQP	Composition of Aspartic Acid-Glutamine-Proline tripeptide
1494	TPC_DQQ	Composition of Aspartic Acid-Glutamine-Glutamine tripeptide
1495	TPC_DQR	Composition of Aspartic Acid-Glutamine-Arginine tripeptide
1496	TPC_DQS	Composition of Aspartic Acid-Glutamine-Serine tripeptide
1497	TPC_DQT	Composition of Aspartic Acid-Glutamine-Threonine tripeptide
1498	TPC_DQV	Composition of Aspartic Acid-Glutamine-Valine tripeptide
1499	TPC_DQW	Composition of Aspartic Acid-Glutamine-Tryptophan tripeptide
1500	TPC_DQY	Composition of Aspartic Acid-Glutamine-Tyrosine tripeptide
1501	TPC_DRA	Composition of Aspartic Acid-Arginine-Alanine tripeptide
1502	TPC_DRC	Composition of Aspartic Acid-Arginine-Cysteine tripeptide
1503	TPC_DRD	Composition of Aspartic Acid-Arginine-Aspartic Acid tripeptide
1504	TPC_DRE	Composition of Aspartic Acid-Arginine-Glutamic Acid tripeptide
1505	TPC_DRF	Composition of Aspartic Acid-Arginine-Phenylalanine tripeptide
1506	TPC_DRG	Composition of Aspartic Acid-Arginine-Glycine tripeptide
1507	TPC_DRH	Composition of Aspartic Acid-Arginine-Histidine tripeptide
1508	TPC_DRI	Composition of Aspartic Acid-Arginine-Isoleucine tripeptide
1509	TPC_DRK	Composition of Aspartic Acid-Arginine-Lysine tripeptide
1510	TPC_DRL	Composition of Aspartic Acid-Arginine-Leucine tripeptide
1511	TPC_DRM	Composition of Aspartic Acid-Arginine-Methionine tripeptide
1512	TPC_DRN	Composition of Aspartic Acid-Arginine-Asparagine tripeptide
1513	TPC_DRP	Composition of Aspartic Acid-Arginine-Proline tripeptide
1514	TPC_DRQ	Composition of Aspartic Acid-Arginine-Glutamine tripeptide
1515	TPC_DRR	Composition of Aspartic Acid-Arginine-Arginine tripeptide
1516	TPC_DRS	Composition of Aspartic Acid-Arginine-Serine tripeptide
1517	TPC_DRT	Composition of Aspartic Acid-Arginine-Threonine tripeptide
1518	TPC_DRV	Composition of Aspartic Acid-Arginine-Valine tripeptide
1519	TPC_DRW	Composition of Aspartic Acid-Arginine-Tryptophan tripeptide
1520	TPC_DRY	Composition of Aspartic Acid-Arginine-Tyrosine tripeptide
1521	TPC_DSA	Composition of Aspartic Acid-Serine-Alanine tripeptide
1522	TPC_DSC	Composition of Aspartic Acid-Serine-Cysteine tripeptide
1523	TPC_DSD	Composition of Aspartic Acid-Serine-Aspartic Acid tripeptide
1524	TPC_DSE	Composition of Aspartic Acid-Serine-Glutamic Acid tripeptide
1525	TPC_DSF	Composition of Aspartic Acid-Serine-Phenylalanine tripeptide
1526	TPC_DSG	Composition of Aspartic Acid-Serine-Glycine tripeptide
1527	TPC_DSH	Composition of Aspartic Acid-Serine-Histidine tripeptide
1528	TPC_DSI	Composition of Aspartic Acid-Serine-Isoleucine tripeptide
1529	TPC_DSK	Composition of Aspartic Acid-Serine-Lysine tripeptide
1530	TPC_DSL	Composition of Aspartic Acid-Serine-Leucine tripeptide
1531	TPC_DSM	Composition of Aspartic Acid-Serine-Methionine tripeptide
1532	TPC_DSN	Composition of Aspartic Acid-Serine-Asparagine tripeptide
1533	TPC_DSP	Composition of Aspartic Acid-Serine-Proline tripeptide
1534	TPC_DSQ	Composition of Aspartic Acid-Serine-Glutamine tripeptide
1535	TPC_DSR	Composition of Aspartic Acid-Serine-Arginine tripeptide
1536	TPC_DSS	Composition of Aspartic Acid-Serine-Serine tripeptide
1537	TPC_DST	Composition of Aspartic Acid-Serine-Threonine tripeptide
1538	TPC_DSV	Composition of Aspartic Acid-Serine-Valine tripeptide
1539	TPC_DSW	Composition of Aspartic Acid-Serine-Tryptophan tripeptide
1540	TPC_DSY	Composition of Aspartic Acid-Serine-Tyrosine tripeptide
1541	TPC_DTA	Composition of Aspartic Acid-Threonine-Alanine tripeptide
1542	TPC_DTC	Composition of Aspartic Acid-Threonine-Cysteine tripeptide
1543	TPC_DTD	Composition of Aspartic Acid-Threonine-Aspartic Acid tripeptide
1544	TPC_DTE	Composition of Aspartic Acid-Threonine-Glutamic Acid tripeptide
1545	TPC_DTF	Composition of Aspartic Acid-Threonine-Phenylalanine tripeptide
1546	TPC_DTG	Composition of Aspartic Acid-Threonine-Glycine tripeptide
1547	TPC_DTH	Composition of Aspartic Acid-Threonine-Histidine tripeptide
1548	TPC_DTI	Composition of Aspartic Acid-Threonine-Isoleucine tripeptide
1549	TPC_DTK	Composition of Aspartic Acid-Threonine-Lysine tripeptide
1550	TPC_DTL	Composition of Aspartic Acid-Threonine-Leucine tripeptide
1551	TPC_DTM	Composition of Aspartic Acid-Threonine-Methionine tripeptide
1552	TPC_DTN	Composition of Aspartic Acid-Threonine-Asparagine tripeptide
1553	TPC_DTP	Composition of Aspartic Acid-Threonine-Proline tripeptide
1554	TPC_DTQ	Composition of Aspartic Acid-Threonine-Glutamine tripeptide
1555	TPC_DTR	Composition of Aspartic Acid-Threonine-Arginine tripeptide
1556	TPC_DTS	Composition of Aspartic Acid-Threonine-Serine tripeptide
1557	TPC_DTT	Composition of Aspartic Acid-Threonine-Threonine tripeptide
1558	TPC_DTV	Composition of Aspartic Acid-Threonine-Valine tripeptide
1559	TPC_DTW	Composition of Aspartic Acid-Threonine-Tryptophan tripeptide
1560	TPC_DTY	Composition of Aspartic Acid-Threonine-Tyrosine tripeptide
1561	TPC_DVA	Composition of Aspartic Acid-Valine-Alanine tripeptide
1562	TPC_DVC	Composition of Aspartic Acid-Valine-Cysteine tripeptide
1563	TPC_DVD	Composition of Aspartic Acid-Valine-Aspartic Acid tripeptide
1564	TPC_DVE	Composition of Aspartic Acid-Valine-Glutamic Acid tripeptide
1565	TPC_DVF	Composition of Aspartic Acid-Valine-Phenylalanine tripeptide
1566	TPC_DVG	Composition of Aspartic Acid-Valine-Glycine tripeptide
1567	TPC_DVH	Composition of Aspartic Acid-Valine-Histidine tripeptide
1568	TPC_DVI	Composition of Aspartic Acid-Valine-Isoleucine tripeptide
1569	TPC_DVK	Composition of Aspartic Acid-Valine-Lysine tripeptide
1570	TPC_DVL	Composition of Aspartic Acid-Valine-Leucine tripeptide
1571	TPC_DVM	Composition of Aspartic Acid-Valine-Methionine tripeptide
1572	TPC_DVN	Composition of Aspartic Acid-Valine-Asparagine tripeptide
1573	TPC_DVP	Composition of Aspartic Acid-Valine-Proline tripeptide
1574	TPC_DVQ	Composition of Aspartic Acid-Valine-Glutamine tripeptide
1575	TPC_DVR	Composition of Aspartic Acid-Valine-Arginine tripeptide
1576	TPC_DVS	Composition of Aspartic Acid-Valine-Serine tripeptide
1577	TPC_DVT	Composition of Aspartic Acid-Valine-Threonine tripeptide
1578	TPC_DVV	Composition of Aspartic Acid-Valine-Valine tripeptide
1579	TPC_DVW	Composition of Aspartic Acid-Valine-Tryptophan tripeptide
1580	TPC_DVY	Composition of Aspartic Acid-Valine-Tyrosine tripeptide
1581	TPC_DWA	Composition of Aspartic Acid-Tryptophan-Alanine tripeptide
1582	TPC_DWC	Composition of Aspartic Acid-Tryptophan-Cysteine tripeptide
1583	TPC_DWD	Composition of Aspartic Acid-Tryptophan-Aspartic Acid tripeptide
1584	TPC_DWE	Composition of Aspartic Acid-Tryptophan-Glutamic Acid tripeptide
1585	TPC_DWF	Composition of Aspartic Acid-Tryptophan-Phenylalanine tripeptide
1586	TPC_DWG	Composition of Aspartic Acid-Tryptophan-Glycine tripeptide
1587	TPC_DWH	Composition of Aspartic Acid-Tryptophan-Histidine tripeptide
1588	TPC_DWI	Composition of Aspartic Acid-Tryptophan-Isoleucine tripeptide
1589	TPC_DWK	Composition of Aspartic Acid-Tryptophan-Lysine tripeptide
1590	TPC_DWL	Composition of Aspartic Acid-Tryptophan-Leucine tripeptide
1591	TPC_DWM	Composition of Aspartic Acid-Tryptophan-Methionine tripeptide
1592	TPC_DWN	Composition of Aspartic Acid-Tryptophan-Asparagine tripeptide
1593	TPC_DWP	Composition of Aspartic Acid-Tryptophan-Proline tripeptide
1594	TPC_DWQ	Composition of Aspartic Acid-Tryptophan-Glutamine tripeptide
1595	TPC_DWR	Composition of Aspartic Acid-Tryptophan-Arginine tripeptide
1596	TPC_DWS	Composition of Aspartic Acid-Tryptophan-Serine tripeptide
1597	TPC_DWT	Composition of Aspartic Acid-Tryptophan-Threonine tripeptide
1598	TPC_DWV	Composition of Aspartic Acid-Tryptophan-Valine tripeptide
1599	TPC_DWW	Composition of Aspartic Acid-Tryptophan-Tryptophan tripeptide
1600	TPC_DWY	Composition of Aspartic Acid-Tryptophan-Tyrosine tripeptide
1601	TPC_DYA	Composition of Aspartic Acid-Tyrosine-Alanine tripeptide
1602	TPC_DYC	Composition of Aspartic Acid-Tyrosine-Cysteine tripeptide
1603	TPC_DYD	Composition of Aspartic Acid-Tyrosine-Aspartic Acid tripeptide
1604	TPC_DYE	Composition of Aspartic Acid-Tyrosine-Glutamic Acid tripeptide
1605	TPC_DYF	Composition of Aspartic Acid-Tyrosine-Phenylalanine tripeptide
1606	TPC_DYG	Composition of Aspartic Acid-Tyrosine-Glycine tripeptide
1607	TPC_DYH	Composition of Aspartic Acid-Tyrosine-Histidine tripeptide
1608	TPC_DYI	Composition of Aspartic Acid-Tyrosine-Isoleucine tripeptide
1609	TPC_DYK	Composition of Aspartic Acid-Tyrosine-Lysine tripeptide
1610	TPC_DYL	Composition of Aspartic Acid-Tyrosine-Leucine tripeptide
1611	TPC_DYM	Composition of Aspartic Acid-Tyrosine-Methionine tripeptide
1612	TPC_DYN	Composition of Aspartic Acid-Tyrosine-Asparagine tripeptide
1613	TPC_DYP	Composition of Aspartic Acid-Tyrosine-Proline tripeptide
1614	TPC_DYQ	Composition of Aspartic Acid-Tyrosine-Glutamine tripeptide
1615	TPC_DYR	Composition of Aspartic Acid-Tyrosine-Arginine tripeptide
1616	TPC_DYS	Composition of Aspartic Acid-Tyrosine-Serine tripeptide
1617	TPC_DYT	Composition of Aspartic Acid-Tyrosine-Threonine tripeptide
1618	TPC_DYV	Composition of Aspartic Acid-Tyrosine-Valine tripeptide
1619	TPC_DYW	Composition of Aspartic Acid-Tyrosine-Tryptophan tripeptide
1620	TPC_DYY	Composition of Aspartic Acid-Tyrosine-Tyrosine tripeptide
1621	TPC_EAA	Composition of Glutamic Acid-Alanine-Alanine tripeptide
1622	TPC_EAC	Composition of Glutamic Acid-Alanine-Cysteine tripeptide
1623	TPC_EAD	Composition of Glutamic Acid-Alanine-Aspartic Acid tripeptide
1624	TPC_EAE	Composition of Glutamic Acid-Alanine-Glutamic Acid tripeptide
1625	TPC_EAF	Composition of Glutamic Acid-Alanine-Phenylalanine tripeptide
1626	TPC_EAG	Composition of Glutamic Acid-Alanine-Glycine tripeptide
1627	TPC_EAH	Composition of Glutamic Acid-Alanine-Histidine tripeptide
1628	TPC_EAI	Composition of Glutamic Acid-Alanine-Isoleucine tripeptide
1629	TPC_EAK	Composition of Glutamic Acid-Alanine-Lysine tripeptide
1630	TPC_EAL	Composition of Glutamic Acid-Alanine-Leucine tripeptide
1631	TPC_EAM	Composition of Glutamic Acid-Alanine-Methionine tripeptide
1632	TPC_EAN	Composition of Glutamic Acid-Alanine-Asparagine tripeptide
1633	TPC_EAP	Composition of Glutamic Acid-Alanine-Proline tripeptide
1634	TPC_EAQ	Composition of Glutamic Acid-Alanine-Glutamine tripeptide
1635	TPC_EAR	Composition of Glutamic Acid-Alanine-Arginine tripeptide
1636	TPC_EAS	Composition of Glutamic Acid-Alanine-Serine tripeptide
1637	TPC_EAT	Composition of Glutamic Acid-Alanine-Threonine tripeptide
1638	TPC_EAV	Composition of Glutamic Acid-Alanine-Valine tripeptide
1639	TPC_EAW	Composition of Glutamic Acid-Alanine-Tryptophan tripeptide
1640	TPC_EAY	Composition of Glutamic Acid-Alanine-Tyrosine tripeptide
1641	TPC_ECA	Composition of Glutamic Acid-Cysteine-Alanine tripeptide
1642	TPC_ECC	Composition of Glutamic Acid-Cysteine-Cysteine tripeptide
1643	TPC_ECD	Composition of Glutamic Acid-Cysteine-Aspartic Acid tripeptide
1644	TPC_ECE	Composition of Glutamic Acid-Cysteine-Glutamic Acid tripeptide
1645	TPC_ECF	Composition of Glutamic Acid-Cysteine-Phenylalanine tripeptide
1646	TPC_ECG	Composition of Glutamic Acid-Cysteine-Glycine tripeptide
1647	TPC_ECH	Composition of Glutamic Acid-Cysteine-Histidine tripeptide
1648	TPC_ECI	Composition of Glutamic Acid-Cysteine-Isoleucine tripeptide
1649	TPC_ECK	Composition of Glutamic Acid-Cysteine-Lysine tripeptide
1650	TPC_ECL	Composition of Glutamic Acid-Cysteine-Leucine tripeptide
1651	TPC_ECM	Composition of Glutamic Acid-Cysteine-Methionine tripeptide
1652	TPC_ECN	Composition of Glutamic Acid-Cysteine-Asparagine tripeptide
1653	TPC_ECP	Composition of Glutamic Acid-Cysteine-Proline tripeptide
1654	TPC_ECQ	Composition of Glutamic Acid-Cysteine-Glutamine tripeptide
1655	TPC_ECR	Composition of Glutamic Acid-Cysteine-Arginine tripeptide
1656	TPC_ECS	Composition of Glutamic Acid-Cysteine-Serine tripeptide
1657	TPC_ECT	Composition of Glutamic Acid-Cysteine-Threonine tripeptide
1658	TPC_ECV	Composition of Glutamic Acid-Cysteine-Valine tripeptide
1659	TPC_ECW	Composition of Glutamic Acid-Cysteine-Tryptophan tripeptide
1660	TPC_ECY	Composition of Glutamic Acid-Cysteine-Tyrosine tripeptide
1661	TPC_EDA	Composition of Glutamic Acid-Aspartic Acid-Alanine tripeptide
1662	TPC_EDC	Composition of Glutamic Acid-Aspartic Acid-Cysteine tripeptide
1663	TPC_EDD	Composition of Glutamic Acid-Aspartic Acid-Aspartic Acid tripeptide
1664	TPC_EDE	Composition of Glutamic Acid-Aspartic Acid-Glutamic Acid tripeptide
1665	TPC_EDF	Composition of Glutamic Acid-Aspartic Acid-Phenylalanine tripeptide
1666	TPC_EDG	Composition of Glutamic Acid-Aspartic Acid-Glycine tripeptide
1667	TPC_EDH	Composition of Glutamic Acid-Aspartic Acid-Histidine tripeptide
1668	TPC_EDI	Composition of Glutamic Acid-Aspartic Acid-Isoleucine tripeptide
1669	TPC_EDK	Composition of Glutamic Acid-Aspartic Acid-Lysine tripeptide
1670	TPC_EDL	Composition of Glutamic Acid-Aspartic Acid-Leucine tripeptide
1671	TPC_EDM	Composition of Glutamic Acid-Aspartic Acid-Methionine tripeptide
1672	TPC_EDN	Composition of Glutamic Acid-Aspartic Acid-Asparagine tripeptide
1673	TPC_EDP	Composition of Glutamic Acid-Aspartic Acid-Proline tripeptide
1674	TPC_EDQ	Composition of Glutamic Acid-Aspartic Acid-Glutamine tripeptide
1675	TPC_EDR	Composition of Glutamic Acid-Aspartic Acid-Arginine tripeptide
1676	TPC_EDS	Composition of Glutamic Acid-Aspartic Acid-Serine tripeptide
1677	TPC_EDT	Composition of Glutamic Acid-Aspartic Acid-Threonine tripeptide
1678	TPC_EDV	Composition of Glutamic Acid-Aspartic Acid-Valine tripeptide
1679	TPC_EDW	Composition of Glutamic Acid-Aspartic Acid-Tryptophan tripeptide
1680	TPC_EDY	Composition of Glutamic Acid-Aspartic Acid-Tyrosine tripeptide
1681	TPC_EEA	Composition of Glutamic Acid-Glutamic Acid-Alanine tripeptide
1682	TPC_EEC	Composition of Glutamic Acid-Glutamic Acid-Cysteine tripeptide
1683	TPC_EED	Composition of Glutamic Acid-Glutamic Acid-Aspartic Acid tripeptide
1684	TPC_EEE	Composition of Glutamic Acid-Glutamic Acid-Glutamic Acid tripeptide
1685	TPC_EEF	Composition of Glutamic Acid-Glutamic Acid-Phenylalanine tripeptide
1686	TPC_EEG	Composition of Glutamic Acid-Glutamic Acid-Glycine tripeptide
1687	TPC_EEH	Composition of Glutamic Acid-Glutamic Acid-Histidine tripeptide
1688	TPC_EEI	Composition of Glutamic Acid-Glutamic Acid-Isoleucine tripeptide
1689	TPC_EEK	Composition of Glutamic Acid-Glutamic Acid-Lysine tripeptide
1690	TPC_EEL	Composition of Glutamic Acid-Glutamic Acid-Leucine tripeptide
1691	TPC_EEM	Composition of Glutamic Acid-Glutamic Acid-Methionine tripeptide
1692	TPC_EEN	Composition of Glutamic Acid-Glutamic Acid-Asparagine tripeptide
1693	TPC_EEP	Composition of Glutamic Acid-Glutamic Acid-Proline tripeptide
1694	TPC_EEQ	Composition of Glutamic Acid-Glutamic Acid-Glutamine tripeptide
1695	TPC_EER	Composition of Glutamic Acid-Glutamic Acid-Arginine tripeptide
1696	TPC_EES	Composition of Glutamic Acid-Glutamic Acid-Serine tripeptide
1697	TPC_EET	Composition of Glutamic Acid-Glutamic Acid-Threonine tripeptide
1698	TPC_EEV	Composition of Glutamic Acid-Glutamic Acid-Valine tripeptide
1699	TPC_EEW	Composition of Glutamic Acid-Glutamic Acid-Tryptophan tripeptide
1700	TPC_EEY	Composition of Glutamic Acid-Glutamic Acid-Tyrosine tripeptide
1701	TPC_EFA	Composition of Glutamic Acid-Phenylalanine-Alanine tripeptide
1702	TPC_EFC	Composition of Glutamic Acid-Phenylalanine-Cysteine tripeptide
1703	TPC_EFD	Composition of Glutamic Acid-Phenylalanine-Aspartic Acid tripeptide
1704	TPC_EFE	Composition of Glutamic Acid-Phenylalanine-Glutamic Acid tripeptide
1705	TPC_EFF	Composition of Glutamic Acid-Phenylalanine-Phenylalanine tripeptide
1706	TPC_EFG	Composition of Glutamic Acid-Phenylalanine-Glycine tripeptide
1707	TPC_EFH	Composition of Glutamic Acid-Phenylalanine-Histidine tripeptide
1708	TPC_EFI	Composition of Glutamic Acid-Phenylalanine-Isoleucine tripeptide
1709	TPC_EFK	Composition of Glutamic Acid-Phenylalanine-Lysine tripeptide
1710	TPC_EFL	Composition of Glutamic Acid-Phenylalanine-Leucine tripeptide
1711	TPC_EFM	Composition of Glutamic Acid-Phenylalanine-Methionine tripeptide
1712	TPC_EFN	Composition of Glutamic Acid-Phenylalanine-Asparagine tripeptide
1713	TPC_EFP	Composition of Glutamic Acid-Phenylalanine-Proline tripeptide
1714	TPC_EFQ	Composition of Glutamic Acid-Phenylalanine-Glutamine tripeptide
1715	TPC_EFR	Composition of Glutamic Acid-Phenylalanine-Arginine tripeptide
1716	TPC_EFS	Composition of Glutamic Acid-Phenylalanine-Serine tripeptide
1717	TPC_EFT	Composition of Glutamic Acid-Phenylalanine-Threonine tripeptide
1718	TPC_EFV	Composition of Glutamic Acid-Phenylalanine-Valine tripeptide
1719	TPC_EFW	Composition of Glutamic Acid-Phenylalanine-Tryptophan tripeptide
1720	TPC_EFY	Composition of Glutamic Acid-Phenylalanine-Tyrosine tripeptide
1721	TPC_EGA	Composition of Glutamic Acid-Glycine-Alanine tripeptide
1722	TPC_EGC	Composition of Glutamic Acid-Glycine-Cysteine tripeptide
1723	TPC_EGD	Composition of Glutamic Acid-Glycine-Aspartic Acid tripeptide
1724	TPC_EGE	Composition of Glutamic Acid-Glycine-Glutamic Acid tripeptide
1725	TPC_EGF	Composition of Glutamic Acid-Glycine-Phenylalanine tripeptide
1726	TPC_EGG	Composition of Glutamic Acid-Glycine-Glycine tripeptide
1727	TPC_EGH	Composition of Glutamic Acid-Glycine-Histidine tripeptide
1728	TPC_EGI	Composition of Glutamic Acid-Glycine-Isoleucine tripeptide
1729	TPC_EGK	Composition of Glutamic Acid-Glycine-Lysine tripeptide
1730	TPC_EGL	Composition of Glutamic Acid-Glycine-Leucine tripeptide
1731	TPC_EGM	Composition of Glutamic Acid-Glycine-Methionine tripeptide
1732	TPC_EGN	Composition of Glutamic Acid-Glycine-Asparagine tripeptide
1733	TPC_EGP	Composition of Glutamic Acid-Glycine-Proline tripeptide
1734	TPC_EGQ	Composition of Glutamic Acid-Glycine-Glutamine tripeptide
1735	TPC_EGR	Composition of Glutamic Acid-Glycine-Arginine tripeptide
1736	TPC_EGS	Composition of Glutamic Acid-Glycine-Serine tripeptide
1737	TPC_EGT	Composition of Glutamic Acid-Glycine-Threonine tripeptide
1738	TPC_EGV	Composition of Glutamic Acid-Glycine-Valine tripeptide
1739	TPC_EGW	Composition of Glutamic Acid-Glycine-Tryptophan tripeptide
1740	TPC_EGY	Composition of Glutamic Acid-Glycine-Tyrosine tripeptide
1741	TPC_EHA	Composition of Glutamic Acid-Histidine-Alanine tripeptide
1742	TPC_EHC	Composition of Glutamic Acid-Histidine-Cysteine tripeptide
1743	TPC_EHD	Composition of Glutamic Acid-Histidine-Aspartic Acid tripeptide
1744	TPC_EHE	Composition of Glutamic Acid-Histidine-Glutamic Acid tripeptide
1745	TPC_EHF	Composition of Glutamic Acid-Histidine-Phenylalanine tripeptide
1746	TPC_EHG	Composition of Glutamic Acid-Histidine-Glycine tripeptide
1747	TPC_EHH	Composition of Glutamic Acid-Histidine-Histidine tripeptide
1748	TPC_EHI	Composition of Glutamic Acid-Histidine-Isoleucine tripeptide
1749	TPC_EHK	Composition of Glutamic Acid-Histidine-Lysine tripeptide
1750	TPC_EHL	Composition of Glutamic Acid-Histidine-Leucine tripeptide
1751	TPC_EHM	Composition of Glutamic Acid-Histidine-Methionine tripeptide
1752	TPC_EHN	Composition of Glutamic Acid-Histidine-Asparagine tripeptide
1753	TPC_EHP	Composition of Glutamic Acid-Histidine-Proline tripeptide
1754	TPC_EHQ	Composition of Glutamic Acid-Histidine-Glutamine tripeptide
1755	TPC_EHR	Composition of Glutamic Acid-Histidine-Arginine tripeptide
1756	TPC_EHS	Composition of Glutamic Acid-Histidine-Serine tripeptide
1757	TPC_EHT	Composition of Glutamic Acid-Histidine-Threonine tripeptide
1758	TPC_EHV	Composition of Glutamic Acid-Histidine-Valine tripeptide
1759	TPC_EHW	Composition of Glutamic Acid-Histidine-Tryptophan tripeptide
1760	TPC_EHY	Composition of Glutamic Acid-Histidine-Tyrosine tripeptide
1761	TPC_EIA	Composition of Glutamic Acid-Isoleucine-Alanine tripeptide
1762	TPC_EIC	Composition of Glutamic Acid-Isoleucine-Cysteine tripeptide
1763	TPC_EID	Composition of Glutamic Acid-Isoleucine-Aspartic Acid tripeptide
1764	TPC_EIE	Composition of Glutamic Acid-Isoleucine-Glutamic Acid tripeptide
1765	TPC_EIF	Composition of Glutamic Acid-Isoleucine-Phenylalanine tripeptide
1766	TPC_EIG	Composition of Glutamic Acid-Isoleucine-Glycine tripeptide
1767	TPC_EIH	Composition of Glutamic Acid-Isoleucine-Histidine tripeptide
1768	TPC_EII	Composition of Glutamic Acid-Isoleucine-Isoleucine tripeptide
1769	TPC_EIK	Composition of Glutamic Acid-Isoleucine-Lysine tripeptide
1770	TPC_EIL	Composition of Glutamic Acid-Isoleucine-Leucine tripeptide
1771	TPC_EIM	Composition of Glutamic Acid-Isoleucine-Methionine tripeptide
1772	TPC_EIN	Composition of Glutamic Acid-Isoleucine-Asparagine tripeptide
1773	TPC_EIP	Composition of Glutamic Acid-Isoleucine-Proline tripeptide
1774	TPC_EIQ	Composition of Glutamic Acid-Isoleucine-Glutamine tripeptide
1775	TPC_EIR	Composition of Glutamic Acid-Isoleucine-Arginine tripeptide
1776	TPC_EIS	Composition of Glutamic Acid-Isoleucine-Serine tripeptide
1777	TPC_EIT	Composition of Glutamic Acid-Isoleucine-Threonine tripeptide
1778	TPC_EIV	Composition of Glutamic Acid-Isoleucine-Valine tripeptide
1779	TPC_EIW	Composition of Glutamic Acid-Isoleucine-Tryptophan tripeptide
1780	TPC_EIY	Composition of Glutamic Acid-Isoleucine-Tyrosine tripeptide
1781	TPC_EKA	Composition of Glutamic Acid-Lysine-Alanine tripeptide
1782	TPC_EKC	Composition of Glutamic Acid-Lysine-Cysteine tripeptide
1783	TPC_EKD	Composition of Glutamic Acid-Lysine-Aspartic Acid tripeptide
1784	TPC_EKE	Composition of Glutamic Acid-Lysine-Glutamic Acid tripeptide
1785	TPC_EKF	Composition of Glutamic Acid-Lysine-Phenylalanine tripeptide
1786	TPC_EKG	Composition of Glutamic Acid-Lysine-Glycine tripeptide
1787	TPC_EKH	Composition of Glutamic Acid-Lysine-Histidine tripeptide
1788	TPC_EKI	Composition of Glutamic Acid-Lysine-Isoleucine tripeptide
1789	TPC_EKK	Composition of Glutamic Acid-Lysine-Lysine tripeptide
1790	TPC_EKL	Composition of Glutamic Acid-Lysine-Leucine tripeptide
1791	TPC_EKM	Composition of Glutamic Acid-Lysine-Methionine tripeptide
1792	TPC_EKN	Composition of Glutamic Acid-Lysine-Asparagine tripeptide
1793	TPC_EKP	Composition of Glutamic Acid-Lysine-Proline tripeptide
1794	TPC_EKQ	Composition of Glutamic Acid-Lysine-Glutamine tripeptide
1795	TPC_EKR	Composition of Glutamic Acid-Lysine-Arginine tripeptide
1796	TPC_EKS	Composition of Glutamic Acid-Lysine-Serine tripeptide
1797	TPC_EKT	Composition of Glutamic Acid-Lysine-Threonine tripeptide
1798	TPC_EKV	Composition of Glutamic Acid-Lysine-Valine tripeptide
1799	TPC_EKW	Composition of Glutamic Acid-Lysine-Tryptophan tripeptide
1800	TPC_EKY	Composition of Glutamic Acid-Lysine-Tyrosine tripeptide
1801	TPC_ELA	Composition of Glutamic Acid-Leucine-Alanine tripeptide
1802	TPC_ELC	Composition of Glutamic Acid-Leucine-Cysteine tripeptide
1803	TPC_ELD	Composition of Glutamic Acid-Leucine-Aspartic Acid tripeptide
1804	TPC_ELE	Composition of Glutamic Acid-Leucine-Glutamic Acid tripeptide
1805	TPC_ELF	Composition of Glutamic Acid-Leucine-Phenylalanine tripeptide
1806	TPC_ELG	Composition of Glutamic Acid-Leucine-Glycine tripeptide
1807	TPC_ELH	Composition of Glutamic Acid-Leucine-Histidine tripeptide
1808	TPC_ELI	Composition of Glutamic Acid-Leucine-Isoleucine tripeptide
1809	TPC_ELK	Composition of Glutamic Acid-Leucine-Lysine tripeptide
1810	TPC_ELL	Composition of Glutamic Acid-Leucine-Leucine tripeptide
1811	TPC_ELM	Composition of Glutamic Acid-Leucine-Methionine tripeptide
1812	TPC_ELN	Composition of Glutamic Acid-Leucine-Asparagine tripeptide
1813	TPC_ELP	Composition of Glutamic Acid-Leucine-Proline tripeptide
1814	TPC_ELQ	Composition of Glutamic Acid-Leucine-Glutamine tripeptide
1815	TPC_ELR	Composition of Glutamic Acid-Leucine-Arginine tripeptide
1816	TPC_ELS	Composition of Glutamic Acid-Leucine-Serine tripeptide
1817	TPC_ELT	Composition of Glutamic Acid-Leucine-Threonine tripeptide
1818	TPC_ELV	Composition of Glutamic Acid-Leucine-Valine tripeptide
1819	TPC_ELW	Composition of Glutamic Acid-Leucine-Tryptophan tripeptide
1820	TPC_ELY	Composition of Glutamic Acid-Leucine-Tyrosine tripeptide
1821	TPC_EMA	Composition of Glutamic Acid-Methionine-Alanine tripeptide
1822	TPC_EMC	Composition of Glutamic Acid-Methionine-Cysteine tripeptide
1823	TPC_EMD	Composition of Glutamic Acid-Methionine-Aspartic Acid tripeptide
1824	TPC_EME	Composition of Glutamic Acid-Methionine-Glutamic Acid tripeptide
1825	TPC_EMF	Composition of Glutamic Acid-Methionine-Phenylalanine tripeptide
1826	TPC_EMG	Composition of Glutamic Acid-Methionine-Glycine tripeptide
1827	TPC_EMH	Composition of Glutamic Acid-Methionine-Histidine tripeptide
1828	TPC_EMI	Composition of Glutamic Acid-Methionine-Isoleucine tripeptide
1829	TPC_EMK	Composition of Glutamic Acid-Methionine-Lysine tripeptide
1830	TPC_EML	Composition of Glutamic Acid-Methionine-Leucine tripeptide
1831	TPC_EMM	Composition of Glutamic Acid-Methionine-Methionine tripeptide
1832	TPC_EMN	Composition of Glutamic Acid-Methionine-Asparagine tripeptide
1833	TPC_EMP	Composition of Glutamic Acid-Methionine-Proline tripeptide
1834	TPC_EMQ	Composition of Glutamic Acid-Methionine-Glutamine tripeptide
1835	TPC_EMR	Composition of Glutamic Acid-Methionine-Arginine tripeptide
1836	TPC_EMS	Composition of Glutamic Acid-Methionine-Serine tripeptide
1837	TPC_EMT	Composition of Glutamic Acid-Methionine-Threonine tripeptide
1838	TPC_EMV	Composition of Glutamic Acid-Methionine-Valine tripeptide
1839	TPC_EMW	Composition of Glutamic Acid-Methionine-Tryptophan tripeptide
1840	TPC_EMY	Composition of Glutamic Acid-Methionine-Tyrosine tripeptide
1841	TPC_ENA	Composition of Glutamic Acid-Asparagine-Alanine tripeptide
1842	TPC_ENC	Composition of Glutamic Acid-Asparagine-Cysteine tripeptide
1843	TPC_END	Composition of Glutamic Acid-Asparagine-Aspartic Acid tripeptide
1844	TPC_ENE	Composition of Glutamic Acid-Asparagine-Glutamic Acid tripeptide
1845	TPC_ENF	Composition of Glutamic Acid-Asparagine-Phenylalanine tripeptide
1846	TPC_ENG	Composition of Glutamic Acid-Asparagine-Glycine tripeptide
1847	TPC_ENH	Composition of Glutamic Acid-Asparagine-Histidine tripeptide
1848	TPC_ENI	Composition of Glutamic Acid-Asparagine-Isoleucine tripeptide
1849	TPC_ENK	Composition of Glutamic Acid-Asparagine-Lysine tripeptide
1850	TPC_ENL	Composition of Glutamic Acid-Asparagine-Leucine tripeptide
1851	TPC_ENM	Composition of Glutamic Acid-Asparagine-Methionine tripeptide
1852	TPC_ENN	Composition of Glutamic Acid-Asparagine-Asparagine tripeptide
1853	TPC_ENP	Composition of Glutamic Acid-Asparagine-Proline tripeptide
1854	TPC_ENQ	Composition of Glutamic Acid-Asparagine-Glutamine tripeptide
1855	TPC_ENR	Composition of Glutamic Acid-Asparagine-Arginine tripeptide
1856	TPC_ENS	Composition of Glutamic Acid-Asparagine-Serine tripeptide
1857	TPC_ENT	Composition of Glutamic Acid-Asparagine-Threonine tripeptide
1858	TPC_ENV	Composition of Glutamic Acid-Asparagine-Valine tripeptide
1859	TPC_ENW	Composition of Glutamic Acid-Asparagine-Tryptophan tripeptide
1860	TPC_ENY	Composition of Glutamic Acid-Asparagine-Tyrosine tripeptide
1861	TPC_EPA	Composition of Glutamic Acid-Proline-Alanine tripeptide
1862	TPC_EPC	Composition of Glutamic Acid-Proline-Cysteine tripeptide
1863	TPC_EPD	Composition of Glutamic Acid-Proline-Aspartic Acid tripeptide
1864	TPC_EPE	Composition of Glutamic Acid-Proline-Glutamic Acid tripeptide
1865	TPC_EPF	Composition of Glutamic Acid-Proline-Phenylalanine tripeptide
1866	TPC_EPG	Composition of Glutamic Acid-Proline-Glycine tripeptide
1867	TPC_EPH	Composition of Glutamic Acid-Proline-Histidine tripeptide
1868	TPC_EPI	Composition of Glutamic Acid-Proline-Isoleucine tripeptide
1869	TPC_EPK	Composition of Glutamic Acid-Proline-Lysine tripeptide
1870	TPC_EPL	Composition of Glutamic Acid-Proline-Leucine tripeptide
1871	TPC_EPM	Composition of Glutamic Acid-Proline-Methionine tripeptide
1872	TPC_EPN	Composition of Glutamic Acid-Proline-Asparagine tripeptide
1873	TPC_EPP	Composition of Glutamic Acid-Proline-Proline tripeptide
1874	TPC_EPQ	Composition of Glutamic Acid-Proline-Glutamine tripeptide
1875	TPC_EPR	Composition of Glutamic Acid-Proline-Arginine tripeptide
1876	TPC_EPS	Composition of Glutamic Acid-Proline-Serine tripeptide
1877	TPC_EPT	Composition of Glutamic Acid-Proline-Threonine tripeptide
1878	TPC_EPV	Composition of Glutamic Acid-Proline-Valine tripeptide
1879	TPC_EPW	Composition of Glutamic Acid-Proline-Tryptophan tripeptide
1880	TPC_EPY	Composition of Glutamic Acid-Proline-Tyrosine tripeptide
1881	TPC_EQA	Composition of Glutamic Acid-Glutamine-Alanine tripeptide
1882	TPC_EQC	Composition of Glutamic Acid-Glutamine-Cysteine tripeptide
1883	TPC_EQD	Composition of Glutamic Acid-Glutamine-Aspartic Acid tripeptide
1884	TPC_EQE	Composition of Glutamic Acid-Glutamine-Glutamic Acid tripeptide
1885	TPC_EQF	Composition of Glutamic Acid-Glutamine-Phenylalanine tripeptide
1886	TPC_EQG	Composition of Glutamic Acid-Glutamine-Glycine tripeptide
1887	TPC_EQH	Composition of Glutamic Acid-Glutamine-Histidine tripeptide
1888	TPC_EQI	Composition of Glutamic Acid-Glutamine-Isoleucine tripeptide
1889	TPC_EQK	Composition of Glutamic Acid-Glutamine-Lysine tripeptide
1890	TPC_EQL	Composition of Glutamic Acid-Glutamine-Leucine tripeptide
1891	TPC_EQM	Composition of Glutamic Acid-Glutamine-Methionine tripeptide
1892	TPC_EQN	Composition of Glutamic Acid-Glutamine-Asparagine tripeptide
1893	TPC_EQP	Composition of Glutamic Acid-Glutamine-Proline tripeptide
1894	TPC_EQQ	Composition of Glutamic Acid-Glutamine-Glutamine tripeptide
1895	TPC_EQR	Composition of Glutamic Acid-Glutamine-Arginine tripeptide
1896	TPC_EQS	Composition of Glutamic Acid-Glutamine-Serine tripeptide
1897	TPC_EQT	Composition of Glutamic Acid-Glutamine-Threonine tripeptide
1898	TPC_EQV	Composition of Glutamic Acid-Glutamine-Valine tripeptide
1899	TPC_EQW	Composition of Glutamic Acid-Glutamine-Tryptophan tripeptide
1900	TPC_EQY	Composition of Glutamic Acid-Glutamine-Tyrosine tripeptide
1901	TPC_ERA	Composition of Glutamic Acid-Arginine-Alanine tripeptide
1902	TPC_ERC	Composition of Glutamic Acid-Arginine-Cysteine tripeptide
1903	TPC_ERD	Composition of Glutamic Acid-Arginine-Aspartic Acid tripeptide
1904	TPC_ERE	Composition of Glutamic Acid-Arginine-Glutamic Acid tripeptide
1905	TPC_ERF	Composition of Glutamic Acid-Arginine-Phenylalanine tripeptide
1906	TPC_ERG	Composition of Glutamic Acid-Arginine-Glycine tripeptide
1907	TPC_ERH	Composition of Glutamic Acid-Arginine-Histidine tripeptide
1908	TPC_ERI	Composition of Glutamic Acid-Arginine-Isoleucine tripeptide
1909	TPC_ERK	Composition of Glutamic Acid-Arginine-Lysine tripeptide
1910	TPC_ERL	Composition of Glutamic Acid-Arginine-Leucine tripeptide
1911	TPC_ERM	Composition of Glutamic Acid-Arginine-Methionine tripeptide
1912	TPC_ERN	Composition of Glutamic Acid-Arginine-Asparagine tripeptide
1913	TPC_ERP	Composition of Glutamic Acid-Arginine-Proline tripeptide
1914	TPC_ERQ	Composition of Glutamic Acid-Arginine-Glutamine tripeptide
1915	TPC_ERR	Composition of Glutamic Acid-Arginine-Arginine tripeptide
1916	TPC_ERS	Composition of Glutamic Acid-Arginine-Serine tripeptide
1917	TPC_ERT	Composition of Glutamic Acid-Arginine-Threonine tripeptide
1918	TPC_ERV	Composition of Glutamic Acid-Arginine-Valine tripeptide
1919	TPC_ERW	Composition of Glutamic Acid-Arginine-Tryptophan tripeptide
1920	TPC_ERY	Composition of Glutamic Acid-Arginine-Tyrosine tripeptide
1921	TPC_ESA	Composition of Glutamic Acid-Serine-Alanine tripeptide
1922	TPC_ESC	Composition of Glutamic Acid-Serine-Cysteine tripeptide
1923	TPC_ESD	Composition of Glutamic Acid-Serine-Aspartic Acid tripeptide
1924	TPC_ESE	Composition of Glutamic Acid-Serine-Glutamic Acid tripeptide
1925	TPC_ESF	Composition of Glutamic Acid-Serine-Phenylalanine tripeptide
1926	TPC_ESG	Composition of Glutamic Acid-Serine-Glycine tripeptide
1927	TPC_ESH	Composition of Glutamic Acid-Serine-Histidine tripeptide
1928	TPC_ESI	Composition of Glutamic Acid-Serine-Isoleucine tripeptide
1929	TPC_ESK	Composition of Glutamic Acid-Serine-Lysine tripeptide
1930	TPC_ESL	Composition of Glutamic Acid-Serine-Leucine tripeptide
1931	TPC_ESM	Composition of Glutamic Acid-Serine-Methionine tripeptide
1932	TPC_ESN	Composition of Glutamic Acid-Serine-Asparagine tripeptide
1933	TPC_ESP	Composition of Glutamic Acid-Serine-Proline tripeptide
1934	TPC_ESQ	Composition of Glutamic Acid-Serine-Glutamine tripeptide
1935	TPC_ESR	Composition of Glutamic Acid-Serine-Arginine tripeptide
1936	TPC_ESS	Composition of Glutamic Acid-Serine-Serine tripeptide
1937	TPC_EST	Composition of Glutamic Acid-Serine-Threonine tripeptide
1938	TPC_ESV	Composition of Glutamic Acid-Serine-Valine tripeptide
1939	TPC_ESW	Composition of Glutamic Acid-Serine-Tryptophan tripeptide
1940	TPC_ESY	Composition of Glutamic Acid-Serine-Tyrosine tripeptide
1941	TPC_ETA	Composition of Glutamic Acid-Threonine-Alanine tripeptide
1942	TPC_ETC	Composition of Glutamic Acid-Threonine-Cysteine tripeptide
1943	TPC_ETD	Composition of Glutamic Acid-Threonine-Aspartic Acid tripeptide
1944	TPC_ETE	Composition of Glutamic Acid-Threonine-Glutamic Acid tripeptide
1945	TPC_ETF	Composition of Glutamic Acid-Threonine-Phenylalanine tripeptide
1946	TPC_ETG	Composition of Glutamic Acid-Threonine-Glycine tripeptide
1947	TPC_ETH	Composition of Glutamic Acid-Threonine-Histidine tripeptide
1948	TPC_ETI	Composition of Glutamic Acid-Threonine-Isoleucine tripeptide
1949	TPC_ETK	Composition of Glutamic Acid-Threonine-Lysine tripeptide
1950	TPC_ETL	Composition of Glutamic Acid-Threonine-Leucine tripeptide
1951	TPC_ETM	Composition of Glutamic Acid-Threonine-Methionine tripeptide
1952	TPC_ETN	Composition of Glutamic Acid-Threonine-Asparagine tripeptide
1953	TPC_ETP	Composition of Glutamic Acid-Threonine-Proline tripeptide
1954	TPC_ETQ	Composition of Glutamic Acid-Threonine-Glutamine tripeptide
1955	TPC_ETR	Composition of Glutamic Acid-Threonine-Arginine tripeptide
1956	TPC_ETS	Composition of Glutamic Acid-Threonine-Serine tripeptide
1957	TPC_ETT	Composition of Glutamic Acid-Threonine-Threonine tripeptide
1958	TPC_ETV	Composition of Glutamic Acid-Threonine-Valine tripeptide
1959	TPC_ETW	Composition of Glutamic Acid-Threonine-Tryptophan tripeptide
1960	TPC_ETY	Composition of Glutamic Acid-Threonine-Tyrosine tripeptide
1961	TPC_EVA	Composition of Glutamic Acid-Valine-Alanine tripeptide
1962	TPC_EVC	Composition of Glutamic Acid-Valine-Cysteine tripeptide
1963	TPC_EVD	Composition of Glutamic Acid-Valine-Aspartic Acid tripeptide
1964	TPC_EVE	Composition of Glutamic Acid-Valine-Glutamic Acid tripeptide
1965	TPC_EVF	Composition of Glutamic Acid-Valine-Phenylalanine tripeptide
1966	TPC_EVG	Composition of Glutamic Acid-Valine-Glycine tripeptide
1967	TPC_EVH	Composition of Glutamic Acid-Valine-Histidine tripeptide
1968	TPC_EVI	Composition of Glutamic Acid-Valine-Isoleucine tripeptide
1969	TPC_EVK	Composition of Glutamic Acid-Valine-Lysine tripeptide
1970	TPC_EVL	Composition of Glutamic Acid-Valine-Leucine tripeptide
1971	TPC_EVM	Composition of Glutamic Acid-Valine-Methionine tripeptide
1972	TPC_EVN	Composition of Glutamic Acid-Valine-Asparagine tripeptide
1973	TPC_EVP	Composition of Glutamic Acid-Valine-Proline tripeptide
1974	TPC_EVQ	Composition of Glutamic Acid-Valine-Glutamine tripeptide
1975	TPC_EVR	Composition of Glutamic Acid-Valine-Arginine tripeptide
1976	TPC_EVS	Composition of Glutamic Acid-Valine-Serine tripeptide
1977	TPC_EVT	Composition of Glutamic Acid-Valine-Threonine tripeptide
1978	TPC_EVV	Composition of Glutamic Acid-Valine-Valine tripeptide
1979	TPC_EVW	Composition of Glutamic Acid-Valine-Tryptophan tripeptide
1980	TPC_EVY	Composition of Glutamic Acid-Valine-Tyrosine tripeptide
1981	TPC_EWA	Composition of Glutamic Acid-Tryptophan-Alanine tripeptide
1982	TPC_EWC	Composition of Glutamic Acid-Tryptophan-Cysteine tripeptide
1983	TPC_EWD	Composition of Glutamic Acid-Tryptophan-Aspartic Acid tripeptide
1984	TPC_EWE	Composition of Glutamic Acid-Tryptophan-Glutamic Acid tripeptide
1985	TPC_EWF	Composition of Glutamic Acid-Tryptophan-Phenylalanine tripeptide
1986	TPC_EWG	Composition of Glutamic Acid-Tryptophan-Glycine tripeptide
1987	TPC_EWH	Composition of Glutamic Acid-Tryptophan-Histidine tripeptide
1988	TPC_EWI	Composition of Glutamic Acid-Tryptophan-Isoleucine tripeptide
1989	TPC_EWK	Composition of Glutamic Acid-Tryptophan-Lysine tripeptide
1990	TPC_EWL	Composition of Glutamic Acid-Tryptophan-Leucine tripeptide
1991	TPC_EWM	Composition of Glutamic Acid-Tryptophan-Methionine tripeptide
1992	TPC_EWN	Composition of Glutamic Acid-Tryptophan-Asparagine tripeptide
1993	TPC_EWP	Composition of Glutamic Acid-Tryptophan-Proline tripeptide
1994	TPC_EWQ	Composition of Glutamic Acid-Tryptophan-Glutamine tripeptide
1995	TPC_EWR	Composition of Glutamic Acid-Tryptophan-Arginine tripeptide
1996	TPC_EWS	Composition of Glutamic Acid-Tryptophan-Serine tripeptide
1997	TPC_EWT	Composition of Glutamic Acid-Tryptophan-Threonine tripeptide
1998	TPC_EWV	Composition of Glutamic Acid-Tryptophan-Valine tripeptide
[truncated: 7,191 more rows]

## Sheet: Dataset_1
Supplementary Table S2: Foldwise performance of various machine learning algorithms on Dataset_1
Folds	Methods	Sensitivity	Specificity	Accuracy	AUROC	MCC
Fold 1	RF	82.3529	88.5714	84.8837	0.917087	0.698563
	XGB	80.3922	91.4286	84.8837	0.89916	0.705859
	LR	78.4314	94.2857	84.8837	0.920448	0.714668
	SVC	82.3529	88.5714	84.8837	0.913165	0.698563
	KNN	68.6275	54.2857	62.7907	0.684594	0.229132
	GNB	84.3137	85.7143	84.8837	0.894398	0.692753
	DT	78.4314	91.4286	83.7209	0.871709	0.686403
Fold 2	RF	85.3659	82.2222	83.7209	0.923306	0.675149
	XGB	78.0488	82.2222	80.2326	0.873171	0.603528
	LR	82.9268	84.4444	83.7209	0.918157	0.673713
	SVC	82.9268	77.7778	80.2326	0.897561	0.606553
	KNN	60.9756	77.7778	69.7674	0.775068	0.393993
	GNB	82.9268	80	81.3953	0.84336	0.628587
	DT	87.8049	55.5556	70.9302	0.808943	0.454399
Fold 3	RF	86.8421	91.6667	89.5349	0.959156	0.787466
	XGB	81.5789	87.5	84.8837	0.911732	0.692882
	LR	81.5789	81.25	81.3953	0.930373	0.625552
	SVC	78.9474	79.1667	79.0698	0.926535	0.578608
	KNN	65.7895	70.8333	68.6047	0.800439	0.365328
	GNB	81.5789	85.4167	83.7209	0.927906	0.669956
	DT	84.2105	72.9167	77.907	0.827851	0.568011
Fold 4	RF	90.6977	72.093	81.3953	0.924554	0.639064
	XGB	88.3721	76.7442	82.5581	0.905895	0.65561
	LR	86.0465	74.4186	80.2326	0.903191	0.608781
	SVC	90.6977	79.0698	84.8837	0.913467	0.702439
	KNN	76.7442	48.8372	62.7907	0.736074	0.266398
	GNB	83.7209	79.0698	81.3953	0.85046	0.628587
	DT	76.7442	81.3953	79.0698	0.809356	0.582025
Fold 5	RF	85.7143	86.3636	86.0465	0.905303	0.720779
	XGB	78.5714	86.3636	82.5581	0.857684	0.652002
	LR	85.7143	84.0909	84.8837	0.880952	0.697863
	SVC	80.9524	84.0909	82.5581	0.878788	0.650961
	KNN	59.5238	68.1818	63.9535	0.738636	0.278188
	GNB	88.0952	81.8182	84.8837	0.899892	0.699702
	DT	66.6667	72.7273	69.7674	0.775433	0.394795

## Sheet: Dataset_2
Supplementary Table S3: Foldwise performance of various machine learning algorithms on Dataset_2
Folds	Methods	Sensitivity	Specificity	Accuracy	AUROC	MCC
Fold 1	RF	74.5098	85.7143	79.0698	0.886275	0.591726
	XGB	74.5098	80	76.7442	0.85098	0.536161
	LR	74.5098	82.8571	77.907	0.866106	0.563806
	SVC	70.5882	82.8571	75.5814	0.834174	0.525265
	KNN	39.2157	85.7143	58.1395	0.727731	0.269716
	GNB	66.6667	85.7143	74.4186	0.852381	0.516906
	DT	66.6667	80	72.093	0.790196	0.459016
Fold 2	RF	80.4878	91.1111	86.0465	0.925203	0.72228
	XGB	78.0488	84.4444	81.3953	0.897019	0.626975
	LR	78.0488	88.8889	83.7209	0.922493	0.675258
	SVC	78.0488	86.6667	82.5581	0.878049	0.650869
	KNN	56.0976	82.2222	69.7674	0.750678	0.39862
	GNB	78.0488	91.1111	84.8837	0.898103	0.700191
	DT	85.3659	62.2222	73.2558	0.8	0.486133
Fold 3	RF	73.6842	77.0833	75.5814	0.846491	0.506428
	XGB	76.3158	75	75.5814	0.832785	0.510229
	LR	78.9474	81.25	80.2326	0.851425	0.600494
	SVC	81.5789	79.1667	80.2326	0.869518	0.603989
	KNN	55.2632	72.9167	65.1163	0.731908	0.286226
	GNB	68.4211	83.3333	76.7442	0.775768	0.525676
	DT	68.4211	70.8333	69.7674	0.767544	0.390833
Fold 4	RF	90.6977	79.0698	84.8837	0.920768	0.702439
	XGB	93.0233	79.0698	86.0465	0.901028	0.728053
	LR	88.3721	88.3721	88.3721	0.935641	0.767442
	SVC	93.0233	79.0698	86.0465	0.913737	0.728053
	KNN	55.814	74.4186	65.1163	0.757707	0.307698
	GNB	74.4186	86.0465	80.2326	0.909681	0.608781
	DT	76.7442	74.4186	75.5814	0.816117	0.511766
Fold 5	RF	83.3333	88.6364	86.0465	0.934253	0.72126
	XGB	80.9524	88.6364	84.8837	0.911255	0.698729
	LR	83.3333	90.9091	87.2093	0.955628	0.745456
	SVC	76.1905	90.9091	83.7209	0.932359	0.679883
	KNN	47.619	90.9091	69.7674	0.804113	0.429366
	GNB	76.1905	90.9091	83.7209	0.881494	0.679883
	DT	78.5714	77.2727	77.907	0.777327	0.558291

## Sheet: Dataset_3
Supplementary Table S4: Foldwise performance of various machine learning algorithms on Dataset_3
Folds	Methods	Sensitivity	Specificity	Accuracy	AUROC	MCC
Fold 1	RF	83.7209	83.4884	83.5095	0.893213	0.461812
	XGB	74.4186	93.7209	91.9662	0.914657	0.592845
	LR	79.0698	87.6744	86.8922	0.932234	0.495255
	SVC	86.0465	84.186	84.3552	0.927474	0.485835
	KNN	83.7209	82.7907	82.8753	0.876582	0.452602
	GNB	88.3721	61.3953	63.8478	0.849648	0.288883
	DT	83.7209	65.1163	66.8076	0.808897	0.287423
Fold 2	RF	94.2857	85.1598	85.8351	0.956556	0.513112
	XGB	68.5714	93.6073	91.7548	0.931768	0.52032
	LR	82.8571	91.0959	90.4863	0.933072	0.551754
	SVC	82.8571	86.9863	86.6808	0.933333	0.474015
	KNN	80	78.5388	78.6469	0.868754	0.350253
	GNB	74.2857	81.5068	80.9725	0.828571	0.349072
	DT	80	67.1233	68.0761	0.810698	0.256424
Fold 3	RF	86.9565	88.7588	88.5835	0.946441	0.576507
	XGB	65.2174	95.5504	92.6004	0.919051	0.590861
	LR	82.6087	91.3349	90.4863	0.914978	0.59982
	SVC	71.7391	87.3536	85.8351	0.863609	0.451933
	KNN	86.9565	81.0304	81.6068	0.91844	0.461694
	GNB	86.9565	78.9227	79.704	0.879315	0.437243
	DT	89.1304	67.4473	69.556	0.863838	0.345278
Fold 4	RF	84.9057	82.619	82.8753	0.941195	0.492232
	XGB	73.5849	93.5714	91.3319	0.924618	0.611337
	LR	83.0189	87.619	87.1036	0.936388	0.55398
	SVC	79.2453	84.5238	83.9323	0.913252	0.480773
	KNN	86.7925	81.4286	82.0296	0.903594	0.48928
	GNB	75.4717	82.381	81.6068	0.846631	0.426664
	DT	92.4528	62.1429	65.5391	0.861882	0.34695
Fold 5	RF	86.8421	85.1259	85.2632	0.918042	0.48249
	XGB	81.5789	92.6773	91.7895	0.937252	0.593946
	LR	76.3158	90.8467	89.6842	0.905335	0.517097
	SVC	81.5789	80.778	80.8421	0.905155	0.394928
	KNN	78.9474	80.0915	80	0.840449	0.371737
	GNB	76.3158	74.5995	74.7368	0.831085	0.302967
	DT	76.3158	63.1579	64.2105	0.801427	0.218595

## Sheet: Top_80_Features
Supplementary Table S5: Top 80 features selected after implementation of SVC-L1 with their importance score calcuated using feature-selector python library
Rank	Feature	Importance	Normalized_importance	Cumulative_importance	Description of features
1	ATC_N	452.6	0.0526941	0.0526941	Atomic Composition of Nitrogen
2	CeTD_SS1	330.3	0.0384553	0.0911494	Composition of group 1 residues for secondary structure attribute
3	CeTD_VW2	321.6	0.0374424	0.128592	Composition of group 2 residues for normalized vander waals volume attribute
4	BTC_S	305.6	0.0355796	0.164171	Composition of single bonds
5	CeTD_VW1	295.3	0.0343804	0.198552	Composition of group 1 residues for normalized vander waals volume attribute
6	CeTD_PZ1	293.9	0.0342174	0.232769	Composition of group 1 residues for polarizability attribute
7	DDR_P	274.2	0.0319238	0.264693	Distance distribution of residue Proline
8	CeTD_SA3	274.1	0.0319122	0.296605	Composition of group 3 residues for solvent accessibility attribute
9	DDR_G	249.5	0.0290481	0.325653	Distance distribution of residue Glycine
10	CeTD_CH3	245.7	0.0286057	0.354259	Composition of group 3 residues for charge attribute
11	CeTD_PO3	221.2	0.0257533	0.380012	Composition of group 3 residues for polarity attribute
12	DDR_L	206.2	0.0240069	0.404019	Distance distribution of residue Leucine
13	AAC_S	196.9	0.0229241	0.426943	Amino acid composition of Serine
14	DDR_Y	194	0.0225865	0.44953	Distance distribution of residue Tyrosine
15	DDR_Q	181.1	0.0210846	0.470614	Distance distribution of residue Glutamine
16	APAAC1_R	178.9	0.0208285	0.491443	Amphiphilic Pseudo amino acid composition of Arginine for order 1
17	AAC_Y	169.7	0.0197574	0.5112	Amino acid composition of Tyrosine
18	DDR_V	162.2	0.0188842	0.530084	Distance distribution of residue Valine
19	DDR_R	158.7	0.0184767	0.548561	Distance distribution of residue Arginine
20	AAC_K	145.6	0.0169515	0.565513	Amino acid composition of Lysine
21	DDR_A	142.8	0.0166255	0.582138	Distance distribution of residue Alanine
22	DDR_D	140.9	0.0164043	0.598542	Distance distribution of residue Aspartic Acid
23	AAC_N	138.6	0.0161365	0.614679	Amino acid composition of Asparagine
24	DDR_H	128.1	0.0149141	0.629593	Distance distribution of residue Histidine
25	AAC_I	121.9	0.0141922	0.643785	Amino acid composition of Isoleucine
26	DDR_F	121.8	0.0141806	0.657966	Distance distribution of residue Phenylalanine
27	CeTD_32_HB	113.6	0.0132259	0.671192	Number of transitions takes place from group 3 residues to group 2 residues for hydrophobicity attribute
28	CeTD_31_PZ	110.1	0.0128184	0.68401	Number of transitions takes place from group 3 residues to group 1 residues for polarizability attribute
29	DDR_C	106.6	0.0124109	0.696421	Distance distribution of residue Cysteine
30	DDR_M	105.6	0.0122945	0.708716	Distance distribution of residue Methionine
31	CeTD_100_p_SS2	103.1	0.0120034	0.720719	Number of group 2 residues for secondary structure present in 100% quartile
32	AAC_E	102.9	0.0119802	0.732699	Amino acid composition of Glutamic Acid
33	CeTD_23_VW	93	0.0108276	0.743527	Number of transitions takes place from group 2 residues to group 3 residues for normalized vander waals volume attribute
34	AAC_C	92.4	0.0107577	0.754284	Amino acid composition of Cysteine
35	DDR_E	87.3	0.0101639	0.764448	Distance distribution of residue Glutamic Acid
36	DPC1_YP	81.2	0.00945373	0.773902	Composition of Tyrosine-Proline dipeptide with order 1
37	DPC1_YA	79.3	0.00923252	0.783135	Composition of Tyrosine-Alanine dipeptide with order 1
38	DPC1_RP	72.3	0.00841755	0.791552	Composition of Arginine-Proline dipeptide with order 1
39	DDR_W	71.3	0.00830112	0.799853	Distance distribution of residue Tryptophan
40	DPC1_SH	69.4	0.00807991	0.807933	Composition of Serine-Histidine dipeptide with order 1
41	DPC1_GF	68.4	0.00796349	0.815897	Composition of Glycine-Phenylalanine dipeptide with order 1
42	DPC1_RF	55.2	0.00642668	0.822323	Composition of Arginine-Phenylalanine dipeptide with order 1
43	DPC1_PS	50.4	0.00586783	0.828191	Composition of Proline-Serine dipeptide with order 1
44	DPC1_KL	48.8	0.00568155	0.833873	Composition of Lysine-Leucine dipeptide with order 1
45	DPC1_IL	46.4	0.00540213	0.839275	Composition of Isoleucine-Leucine dipeptide with order 1
46	DPC1_FY	45.7	0.00532064	0.844596	Composition of Phenylalanine-Tyrosine dipeptide with order 1
47	DPC1_RK	44.9	0.00522749	0.849823	Composition of Arginine-Lysine dipeptide with order 1
48	DPC1_ER	43.2	0.00502957	0.854853	Composition of Glutamic Acid-Arginine dipeptide with order 1
49	DPC1_DV	42.1	0.0049015	0.859754	Composition of Aspartic Acid-Valine dipeptide with order 1
50	DPC1_VG	41.6	0.00484329	0.864597	Composition of Valine-Glycine dipeptide with order 1
51	TPC_RQR	37	0.00430774	0.868905	Composition of Arginine-Glutamine-Arginine tripeptide
52	DPC1_VQ	36.8	0.00428445	0.87319	Composition of Valine-Glutamine dipeptide with order 1
53	DPC1_RE	36.6	0.00426117	0.877451	Composition of Arginine-Glutamic Acid dipeptide with order 1
54	DPC1_ME	34.8	0.0040516	0.881502	Composition of Methionine-Glutamic Acid dipeptide with order 1
55	DPC1_PF	34.3	0.00399339	0.885496	Composition of Proline-Phenylalanine dipeptide with order 1
56	DPC1_RA	33	0.00384203	0.889338	Composition of Arginine-Alanine dipeptide with order 1
57	DPC1_AG	32.1	0.00373725	0.893075	Composition of Alanine-Glycine dipeptide with order 1
58	DPC1_KR	31.4	0.00365575	0.896731	Composition of Lysine-Arginine dipeptide with order 1
59	DPC1_FD	30.8	0.0035859	0.900317	Composition of Phenylalanine-Aspartic Acid dipeptide with order 1
60	DPC1_PG	27.8	0.00323662	0.903553	Composition of Proline-Glycine dipeptide with order 1
61	DPC1_HA	26.9	0.00313184	0.906685	Composition of Histidine-Alanine dipeptide with order 1
62	DPC1_GL	26.4	0.00307363	0.909759	Composition of Glycine-Leucine dipeptide with order 1
63	DPC1_SF	26.3	0.00306198	0.912821	Composition of Serine-Phenylalanine dipeptide with order 1
64	DPC1_VS	25.9	0.00301541	0.915836	Composition of Valine-Serine dipeptide with order 1
65	DPC1_PW	25.5	0.00296884	0.918805	Composition of Proline-Tryptophan dipeptide with order 1
66	DPC1_GM	25.4	0.0029572	0.921762	Composition of Glycine-Methionine dipeptide with order 1
67	DPC1_SI	25	0.00291063	0.924673	Composition of Serine-Isoleucine dipeptide with order 1
68	DPC1_WK	24.5	0.00285242	0.927525	Composition of Tryptophan-Lysine dipeptide with order 1
69	DPC1_PP	24.4	0.00284078	0.930366	Composition of Proline-Proline dipeptide with order 1
70	DPC1_AY	24.3	0.00282913	0.933195	Composition of Alanine-Tyrosine dipeptide with order 1
71	DPC1_AR	23.9	0.00278256	0.935978	Composition of Alanine-Arginine dipeptide with order 1
72	DPC1_VI	23.8	0.00277092	0.938749	Composition of Valine-Isoleucine dipeptide with order 1
73	DPC1_GY	23.2	0.00270107	0.94145	Composition of Glycine-Tyrosine dipeptide with order 1
74	DPC1_PA	23.2	0.00270107	0.944151	Composition of Proline-Alanine dipeptide with order 1
75	DPC1_SG	22.9	0.00266614	0.946817	Composition of Serine-Glycine dipeptide with order 1
76	DPC1_FS	22.3	0.00259628	0.949413	Composition of Phenylalanine-Serine dipeptide with order 1
77	DPC1_LF	21.4	0.0024915	0.951905	Composition of Leucine-Phenylalanine dipeptide with order 1
78	DPC1_YH	20.9	0.00243329	0.954338	Composition of Tyrosine-Histidine dipeptide with order 1
79	DPC1_FA	20.4	0.00237508	0.956713	Composition of Phenylalanine-Alanine dipeptide with order 1
80	DPC1_WR	19.1	0.00222372	0.958937	Composition of Tryptophan-Arginine dipeptide with order 1
